# Supplementary material for: Integrating Single-Cell and Spatial Transcriptomics to Uncover and Elucidate GP73-Mediated Pro-Angiogenic Regulatory Networks in Hepatocellular Carcinoma
Source: Research (Wash D C). 2024 Jun 27;7:0387. doi: 10.34133/research.0387 (PMC11208919; doi:10.34133/research.0387)
Supplement: Supplementary 1 — Supplementary Methods Supplementary Results Figs. S1 to S7 Tables S1 to S9 Files S1 to S4 [file research.0387.f1.zip]

Archive with 8 entries (8 files):
- Supplement Figure Legends.docx
- Supplement Table.docx
- Supplemental file 1.pdf
- Supplemental file 2.xlsx
- Supplemental file 3.pdf
- Supplemental file 4.pdf
- Supplement methods.docx
- Supplement Result.docx
