# Supplementary material for: Integrating Single-Cell and Spatial Transcriptomics to Uncover and Elucidate GP73-Mediated Pro-Angiogenic Regulatory Networks in Hepatocellular Carcinoma
Source: Research (Wash D C). 2024 Jun 27;7:0387. doi: 10.34133/research.0387 (PMC11208919; doi:10.34133/research.0387)
Supplement: Supplementary 1 — Supplementary Methods Supplementary Results Figs. S1 to S7 Tables S1 to S9 Files S1 to S4 [file research.0387.f1.zip › Supplemental file 2.xlsx]

## Sheet: 1
ID	Description	setSize	enrichmentScore	NES	pvalue	rank	leading_edge	core_enrichment
cell adhesion	cell adhesion	361	0.347619	1.39239	0.0001	8322	tags=52%, list=43%, signal=30%	DSG2/ITGB1/RELN/CEACAM1/CD164/CD151/TYRO3/HABP2/PTPRF/PARD3/DST/CDH17/CDH2/TM9SF4/FAT1/CDHR5/FN1/PTPRK/LAMC1/BCAR1/NEO1/CCN2/ITGA5/ALCAM/DDR1/ADAM9/DGCR2/PPFIBP1/PTPRU/LAMB1/ITGAV/CTNND1/JCAD/ATP2A2/EPHA2/SRPX/ITGA2/PCDH9/ACHE/F11R/SPP1/NECTIN1/EFNB1/CDON/CHST10/KITLG/MFGE8/PCDH1/GP1BB/COL16A1/AFDN/PCDHA10/ITGB8/CDH6/RND3/PCDHGA10/APLP1/MYH10/SIRPA/EPHB4/CASK/VCL/SYMPK/AOC3/PKN2/CTNNA1/CADM2/LMLN…
endoplasmic reticulum lumen	endoplasmic reticulum lumen	274	0.454882	1.80204	0.0001	3475	tags=41%, list=18%, signal=34%	GOLM1/CALU/CP/TXNDC5/PDIA6/CKAP4/APLP2/HSP90B1/QSOX1/SERPINA10/PDIA5/PRKCSH/PLOD3/RCN1/ADAM10/PPIB/PRSS23/DNAJB11/EDEM3/COL4A5/MYDGF/CDH2/FN1/P3H1/LAMC1/VWA1/FKBP14/CANX/NUCB1/P4HB/CALR/ERLEC1/HYOU1/COL5A2/GANAB/LAMB1/DAG1/APOB/SELENOF/UGGT2/MIA3/COL24A1/HSPA5/SDF2L1/SERPINH1/PDIA3/WFS1/ERO1A/PDIA4/ARSJ/MATN3/OS9/FUCA2/POGLUT3/CES3/SPP1/TGOLN2/COL27A1/P4HA2/RCN2/C3/MFGE8/COL16A1/F5/ALG12/GBF1/MEN…
endoplasmic reticulum to Golgi vesicle-mediated transport	endoplasmic reticulum to Golgi vesicle-mediated transport	177	0.443238	1.71927	0.0001	7369	tags=64%, list=38%, signal=40%	LMAN1/TMED9/MCFD2/COPG1/COPB2/SPTBN1/BCAP29/TMED10/PROS1/KDELR3/HYOU1/ARFGAP3/TMED3/ARFGAP1/MIA3/TMED4/TMED2/COPB1/COPA/BET1L/SEC31A/COG4/LMAN2/CREB3L2/TEX261/TMEM115/LMAN2L/GOPC/KDELR1/KDELR2/ARCN1/SEC24D/F5/SEC23IP/RAB1A/PGAP1/GBF1/SEC16A/TMED5/SEC22B/COG2/ARF4/STX5/DYNC1I2/GOLGB1/TMED1/ANK3/DYNC1LI2/SEC23A/ERGIC2/SAR1A/COG7/MIA2/COG6/SPTAN1/F7/PREB/TICAM2/SEC24A/GOLGA2/GORASP1/SEC24C/VAPB/TMED…
focal adhesion	focal adhesion	352	0.368235	1.47357	0.0001	3197	tags=30%, list=17%, signal=26%	NCSTN/FLRT3/MPZL1/ITGB1/HSP90B1/FBLIM1/BSG/NECTIN2/CD151/ADAM10/PVR/DST/PPIB/ITGB5/WASF1/CDH2/FAT1/CD46/TSPAN9/EGFR/MMP14/BCAR1/FLNB/P4HB/CALR/HYOU1/SDC4/ITGA5/ALCAM/ADAM9/TGM2/PPFIBP1/DAG1/ENAH/PAK4/ITGAV/RDX/EPHA2/HSPA5/SORBS1/USP33/ITGA2/PDIA3/TNS2/NCKAP1/IGF2R/ITGA6/CDC42EP1/LMO7/PIP5K1A/MISP/LASP1/SLC4A2/PLEC/LPP/DAB2/RHOU/CD99L2/PALLD/NEXN/ACTN1/ITGB8/CTTN/CAPN5/MARCKS/SORBS2/RND3/FGFR3/ARF…
regulation of transcription, DNA-templated	regulation of transcription, DNA-templated	411	0.342056	1.37607	0.0001	7944	tags=53%, list=41%, signal=32%	SOX6/ZNF470/INSR/TEAD2/TULP3/ZNF268/CALR/NR5A2/MAGED1/WWTR1/LZTR1/SOX4/ZBED9/ZNF585B/BMP2/PPP2R1A/ACVR2B/DMTF1/RBAK/BLZF1/TRIP4/WIZ/ZNF221/MAVS/ZNF112/ONECUT1/ZNF146/GPBP1L1/MED23/ZNF761/ZNF773/SALL4/HSF4/ZNF875/HMG20A/ZNF527/ZNF395/GTF2I/DNM2/ZNF253/ZKSCAN1/ZNF850/ZNF37A/ZMYND8/TAF1/IGSF1/GOLGB1/ZNF888/RREB1/ZNF282/GATA4/EFEMP1/ZNF281/ZNF573/POU5F1/BAZ2A/TCF20/ZNF783/ZFPL1/ZNF274/ZNF862/NFIA/PLA…
endocytosis	endocytosis	168	0.409541	1.58415	0.0001	5064	tags=47%, list=26%, signal=35%	MYO6/EHD2/LRP5/ATP9A/MYO1E/MIA3/HOOK2/USP33/LOXL4/EHBP1/WIPF3/RHOU/ZFYVE9/SBSPON/RAB1A/SUSD2/MIB1/APLP1/SYP/STEAP2/DNM2/PIK3CB/RAB5B/ILDR1/LRP10/PRG4/CSNK1E/CFI/SNX33/HEATR5A/NPC1/ENPP3/NECAP1/WASF2/SNX9/EEA1/HEATR5B/CSNK1G1/ATP9B/AP2A1/GAPVD1/RABEP2/ENPP1/MTMR9/SCARA5/USP20/EPN1/PRSS12/PIK3C2A/DENND1B/SORT1/RHOV/LDLR/EPS15L1/SSC5D/LGALS3BP/WIPF2/NOSTRIN/DNM1/HHIPL1/ESYT2/ITSN2/ABL1/RIN1/LRP4/INP…
cilium	cilium	164	0.430717	1.66361	0.00010001	6169	tags=52%, list=32%, signal=35%	ADCY5/TULP3/ANKS6/IFT80/PKD1/TBC1D32/TRIP11/TTLL7/ADCY6/TMEM138/NPHP3/IFT172/MOK/IFT46/TBC1D30/CCDC40/INPP5E/DCDC2/TTC26/ALMS1/IFT140/TTLL4/CEP104/UNC119B/EVC/EVC2/CDK20/PKHD1/WDR60/KIFAP3/ARL6/BBS10/KIF3B/OFD1/TUB/KIF27/CATSPERB/PDGFRA/PDE4C/AHI1/TTC21B/PKM/TNPO1/RILPL1/IQCE/WDR35/TTLL5/ANKMY2/WDR34/PROM1/EFCAB7/AJM1/WDR19/PROM2/IFT122/ARL13B/NEK8/TTLL3/TTC21A/DNAL4/P2RY1/RAB34/KISS1R/FHDC1/CCP1…
Golgi organization	Golgi organization	98	0.508771	1.89511	0.00010012	5125	tags=61%, list=27%, signal=45%	LMAN1/TMED9/KIFC3/CUL7/SURF4/TMED10/ATL3/TMED3/TMED4/TMED2/ATP8B1/GOLPH3/COG4/LMAN2/TRIP11/ARHGAP21/LMAN2L/BLZF1/SEC23IP/RAB1A/GBF1/SEC16A/TMED5/FBXW8/ATL2/HOOK1/ARL1/COG2/ATP8B2/GOLGA8B/VMP1/GOLGB1/GOLGA5/TMED1/RAB2A/GOLPH3L/TJAP1/HACE1/COG7/GOLGA8N/OBSL1/UBXN2A/TICAM2/GOLGA2/PRKD1/GORASP1/CLASP1/TMED6/USO1/TRAPPC11/ATP8B3/TANGO2/LRRK2/TBC1D20/GOLGA8A/ARFGEF1/SEC16B/MYO18A/OPTN/RAB43
retrograde vesicle-mediated transport, Golgi to endoplasmic reticulum	retrograde vesicle-mediated transport, Golgi to endoplasmic reticulum	79	0.481358	1.76177	0.0001002	2858	tags=42%, list=15%, signal=36%	TMED9/COPG1/COPB2/SURF4/TMED10/KDELR3/ATP9A/ARFGAP3/TMED3/ARFGAP1/TMED2/COPB1/COPA/GOLPH3/COG4/LMAN2/TMEM115/KDELR1/KDELR2/ARCN1/RAB1A/GBF1/RAB6A/SEC22B/ARF4/GOLPH3L/PICK1/ERGIC2/COG7/KIFAP3/KIF3B/NBAS/ATP9B
endoplasmic reticulum-Golgi intermediate compartment	endoplasmic reticulum-Golgi intermediate compartment	71	0.516248	1.87105	0.000100432	3822	tags=51%, list=20%, signal=41%	LMAN1/PDIA6/TMED9/MAN1A1/COPG1/MYDGF/FN1/NUCB1/SURF4/P4HB/TMED10/ANPEP/TMED3/UGGT2/TMED4/TMED2/HSPA5/COPB1/SERPINH1/LMAN2/LMAN2L/KDELR1/SEC23IP/GBF1/TMED5/SEC22B/GOLGB1/TMED1/SLC35C2/ERP44/TICAM2/NUCB2/SCYL1/TMED6/PROM1/LRPAP1
virus receptor activity	virus receptor activity	66	0.506408	1.82252	0.000100442	2531	tags=36%, list=13%, signal=32%	ITGB1/NECTIN2/TYRO3/PVR/ITGB5/CD46/EGFR/ITGA5/ANPEP/SCARB1/DAG1/CLDN1/ITGAV/CXADR/EPHA2/ITGA2/F11R/NECTIN1/XPR1/TFRC/SCARB2/HYAL2/NPC1/SLC52A2
adherens junction	adherens junction	61	0.511494	1.82546	0.000100594	5629	tags=59%, list=29%, signal=42%	CEACAM1/PARD3/POF1B/EFNA5/PTPRK/JCAD/MYO1E/CXADR/PLPP3/SYNM/VEZT/MISP/NECTIN1/TJP2/ADAM15/SHROOM3/FRMD4A/PKP2/VCL/JAG1/NIBAN2/AJUBA/RND1/NF2/AHI1/SHROOM1/LIMD1/AJM1/ABI2/MPP7/PXN/MAGI1/CYTH2/NPHP1/SPTBN4/KLHL24
cis-Golgi network	cis-Golgi network	49	0.570867	1.99087	0.000101092	3822	tags=59%, list=20%, signal=47%	NUCB1/TMED10/KDELR3/CCN2/GOLIM4/MAN2A1/BCL9/TRIP11/KDELR1/KDELR2/GBF1/TMED5/GOLGA8B/FKTN/GOLGB1/GOLGA5/AKAP9/SLC35C2/YIPF6/GOLGA8N/UBXN2A/ANGEL1/HOOK3/RETREG1/GOLGA2/B3GAT3/SCYL1/SCFD1/LRPAP1
synapse assembly	synapse assembly	46	0.517328	1.79093	0.000101348	6470	tags=63%, list=34%, signal=42%	FLRT3/CDH2/PCLO/CDH1/ACHE/NLGN1/CRKL/FZD5/SHANK3/SDK2/CLSTN3/NRCAM/VPS35/GPM6A/SHANK2/PCDHB14/GNPAT/FARP1/RYK/PCDHB16/PCDHB2/BDNF/PCDHB11/DNER/NRG1/PCDHB5/SPTBN2/PCDHB13/NLGN3
lysosome organization	lysosome organization	37	0.536288	1.80323	0.000102208	4416	tags=54%, list=23%, signal=42%	TMEM106B/HOOK2/HPS4/NAGPA/GRN/HOOK1/MBTPS1/FAM160A2/ACP2/ZKSCAN3/CLN6/VPS35/HOOK3/TPCN2/HEXB/MFSD8/VPS18/GBA/TPP1/LRRK2
endosome organization	endosome organization	34	0.547868	1.81701	0.000102712	4665	tags=65%, list=24%, signal=49%	HOOK2/WASHC4/ARFGEF2/RNF26/DNAJC13/ALS2CL/ALS2/HOOK1/FAM160A2/RAB5B/SNX33/HOOK3/TMEM127/STX6/USP8/VPS18/DNM1/VPS11/PHETA2/VPS33B/LAPTM4B/PIK3C3
protein disulfide isomerase activity	protein disulfide isomerase activity	14	0.754709	2.1104	0.000110619	3843	tags=86%, list=20%, signal=69%	PDIA6/QSOX1/PDIA5/P4HB/PDIA3/ERO1A/PDIA4/QSOX2/ERP44/PDIA2/TMX3/PIGK
N-glycan processing	N-glycan processing	12	0.839846	2.2566	0.000113122	542	tags=58%, list=3%, signal=57%	MAN1A1/PRKCSH/GANAB/MAN2A2/MAN2A1/MAN1A2/MAN1B1
oligosaccharyltransferase complex	oligosaccharyltransferase complex	11	0.777799	2.04851	0.000114443	217	tags=45%, list=1%, signal=45%	RPN2/RPN1/STT3A/DDOST/MAGT1
cotranslational protein targeting to membrane	cotranslational protein targeting to membrane	9	0.892256	2.22865	0.000117592	729	tags=67%, list=4%, signal=64%	SSR1/SEC61A1/SRPRA/SSR2/TRAM1/SEC62
GTPase activator activity	GTPase activator activity	240	0.36667	1.44395	0.00019998	6365	tags=45%, list=33%, signal=31%	RAP1GAP/TBC1D8B/RIC8B/ARFGAP3/BCR/ARFGAP1/MTSS2/SIPA1L2/AGAP1/SIPA1L3/SYDE2/ARHGAP42/SGSM3/ARHGAP35/SGSM1/ARHGAP21/RAB3GAP1/STXBP5/NUP50/ARHGAP1/ALS2CL/TBC1D30/AGAP4/GNB5/ELMOD2/SYDE1/ARHGAP28/PLXNB1/RAB3GAP2/ARHGEF11/CHML/TBC1D13/DOCK5/HACD3/TIAM2/SEC23A/SRGAP1/NRP1/ARHGEF10L/DEPDC5/SEC23B/RASAL1/ARHGAP29/ARHGEF12/TBC1D15/OPHN1/EVI5L/PLEKHG6/PREB/ANKRD27/GAPVD1/RABEP2/TBC1D16/DOCK4/EVI5/OCRL/TBC…
multicellular organism development	multicellular organism development	313	0.350755	1.39726	0.00019998	6133	tags=44%, list=32%, signal=31%	FST/CLPTM1/CD164/ELF3/PAQR5/FLVCR1/SUCO/PIWIL2/EPHA2/ADAMTS9/LCLAT1/GCNT2/PPARA/WIPF3/FAM3C/DAB2/BMP1/GMCL1/PIWIL4/MMP11/ZMYM6/PHC2/ZNF875/HOOK1/POMT1/PAQR8/TLL2/TMEM198/HUNK/DPY19L2/RREB1/SPIN1/PHF3/KAZALD1/SPRY4/ATR/DDX1/CUX1/LSM14B/CDK20/THRB/NR1H4/DIAPH2/TDRD6/CATSPERB/EYA3/PI15/ERC1/DDX11/ZMYM4/EHF/ZNF3/POGK/PLXNA1/PLXNA3/PHC3/VANGL1/LIMD1/CDK13/SPATA20/OBSCN/C19orf57/CCDC120/TSNAX/AMN/UTP25…
RNA polymerase II cis-regulatory region sequence-specific DNA binding	RNA polymerase II cis-regulatory region sequence-specific DNA binding	402	0.331194	1.33126	0.00019998	9172	tags=55%, list=48%, signal=29%	GATA6/NFIB/ELF3/YAP1/SOX9/SOX6/XBP1/KLF5/ETV1/MEIS2/NR5A2/ETV4/MYEF2/HNF4G/NR2F1/SOX4/ONECUT2/SIX5/PPARA/SREBF1/DMTF1/MUC1/ZNF239/MEIS1/PITX1/HSF4/SMAD5/DPF2/ETS2/PBX1/ZNF395/HSF2/ZFHX4/RREB1/SMAD3/GATA4/TFCP2/ZNF281/GMEB1/AEBP2/TBP/ZNF692/RFX2/KCNIP3/TFAP2A/NFIA/NR2C1/SREBF2/RBBP4/MEF2B/AGO1/PLAG1/ZNF202/YY2/CC2D1A/ZKSCAN3/SP1/NRF1/TCF12/SMAD4/SMAD2/ARNTL2/ATF6/FOXQ1/MEF2A/EHF/GATA5/PDX1/RFX7/HD…
cell-cell junction	cell-cell junction	154	0.400119	1.53871	0.00020002	8034	tags=57%, list=42%, signal=33%	DSG2/FLRT3/CEACAM1/NECTIN2/OCLN/PARD3/CDH2/FAT1/PTPRK/ITGA5/PTPRU/CTNND1/JCAD/MYO1E/CXADR/F11R/CDC42BPA/DLG1/PCDH1/AFDN/PKP2/ACTN1/MAGI3/MICALL2/ACTN4/NECTIN3/STEAP1/PTPRM/PKP4/KRT8/CASK/VCL/FLOT1/CD2AP/CTNNA1/AQP3/KIRREL1/AJUBA/PACSIN2/TWF1/WASF2/VANGL2/CTNND2/AHI1/CDC42BPB/LIMD1/SLC5A1/MAGI2/DSC2/RASIP1/PIKFYVE/PDZD2/ECT2/FZD4/PKP3/ADAM17/MAGI1/RPGRIP1L/NPHP1/JUP/HPN/KRIT1/TRPC4/STX3/IQGAP3/PKD…
trans-Golgi network	trans-Golgi network	154	0.393476	1.51317	0.00020002	7682	tags=58%, list=40%, signal=35%	PLOD3/ADAM10/NUCB1/CDH1/YIPF2/CHID1/ATP9A/ARFGAP3/GCC2/IGF2R/GOLPH3/TGOLN2/ATXN2/ARFGEF2/FURIN/GRN/SMPD4/GBF1/BICD1/PREPL/RAB6A/ARF1/PAM/ARL1/DNM2/GOLGA4/GOLPH3L/ATP11A/PCSK5/VPS54/TJAP1/CHAC1/ATG9A/M6PR/RAB11A/NBEA/YIPF6/BIRC6/RELCH/SNX9/ATP2C1/ATP9B/DOP1A/YIPF1/PRKD1/TBC1D23/OCRL/STX6/ATP7B/GBA/PHETA2/ATP11B/LRRK2/FAM91A1/ARFGEF1/DOP1B/BACE1/SLC9A7/MYO18A/OPTN/AP4B1/ARFRP1/SNAP25/SCAMP1/RAB10/R…
integrin binding	integrin binding	115	0.446849	1.68485	0.00020008	4282	tags=38%, list=22%, signal=30%	ITGB1/CD151/ADAM10/DST/ITGB5/CDH17/FN1/EGFR/MMP14/P4HB/CALR/TSPAN8/CCN2/ITGA5/ADAM9/LAMB1/ITGAV/CXADR/ITGA2/SPP1/ADAM15/MFGE8/COL16A1/ACTN1/ITGB8/SRC/ACTN4/FBN1/CIB2/PRKCA/CCN5/LAMA5/ICAM1/MYH9/PTN/CCN1/EDIL3/LAMA3/ITGB4/LTBP4/S1PR3/PXN/ADAM22/ADAM17
homophilic cell adhesion via plasma membrane adhesion molecules	homophilic cell adhesion via plasma membrane adhesion molecules	112	0.44698	1.68188	0.0002001	6485	tags=57%, list=34%, signal=38%	DSG2/ITGB1/BSG/CEACAM1/NECTIN2/PVR/CDH17/CDH2/FAT1/CDHR5/CDH1/CDHR2/NPTN/PCDH9/PKD1/NECTIN1/CELSR3/PALLD/MPZL2/PCDH1/NEXN/PCDHA10/CDH6/PLXNB2/PCDHGA10/SDK2/NECTIN3/PTPRM/PIK3CB/AMIGO2/CLSTN3/HMCN1/VSTM2L/TENM3/PCDHB14/CLSTN1/DSC2/IGSF9/PCDHGB5/PCDHGA5/CDH15/PCDHGA1/PCDHB16/PCDHGA8/PCDHB2/PCDHGB7/CDH12/PCDHGB2/PCDHGB3/PCDHGB6/PCDHB11/CDH11/CLSTN2/PCDHB5/PCDHGA6/CELSR1/PCDHGA9/PCDHB15/PCDHGA2/CDH10…
protein glycosylation	protein glycosylation	79	0.466912	1.7089	0.000200401	3720	tags=43%, list=19%, signal=35%	B3GNT3/MAN1A1/EDEM3/DDOST/EXTL2/B4GALT4/LARGE1/MAN2A2/MAN2A1/FUT4/MAN1A2/MAN1B1/GCNT2/B4GALT2/TRIP11/EXT2/TMEM115/NAGPA/B3GALNT1/EXTL3/ALG1/EXT1/B3GNT9/ST3GAL3/COG7/FUT2/NPC1/B3GALT6/B4GALT5/GOLGA2/B3GAT3/ALG10B/ALG3/PMM2
basement membrane	basement membrane	74	0.479133	1.74312	0.000200622	7575	tags=68%, list=40%, signal=41%	AGRN/CD151/DST/EFNA5/NID1/FN1/LAMC1/VWA1/LAMB1/DAG1/ACHE/ANXA2/FBLN1/ITGA6/DLG1/FRAS1/APLP1/CASK/TIMP1/HMCN1/FBN1/LAMA5/MATN2/PTN/SMC3/TNC/MEGF9/LAMA3/LOXL1/ERBIN/COL4A4/COLQ/FREM2/SMOC2/LAMA4/COL4A3/LOXL2/P3H2/CCDC80/COL9A2/LAMC2/EFEMP2/COL7A1/USH2A/LAMB2/EGFLAM/HSPG2/COL4A1/TINAG/LAMA1
protein N-linked glycosylation	protein N-linked glycosylation	35	0.533381	1.77704	0.00030744	3970	tags=51%, list=21%, signal=41%	RPN2/DPAGT1/GAL3ST1/MOGS/DDOST/PGM3/GFPT1/MAGT1/ENTPD5/ALG8/B3GALNT1/ALG12/ALG6/DOLPP1/ALG11/GORASP1/PMM2/B4GALT7
dolichyl-diphosphooligosaccharide-protein glycotransferase activity	dolichyl-diphosphooligosaccharide-protein glycotransferase activity	9	0.807341	2.01655	0.000352775	217	tags=56%, list=1%, signal=55%	RPN2/RPN1/STT3A/DDOST/MAGT1
endoplasmic reticulum organization	endoplasmic reticulum organization	31	0.546838	1.78945	0.000412414	4958	tags=61%, list=26%, signal=45%	LMAN1/SEC61A1/ATL3/CCDC47/MIA3/SEC31A/LMAN2/LMAN2L/SEC16A/TOR1B/ATL2/CAV2/LNPK/TMCC1/TMEM38A/VAPB/LRRK2/DOP1B/SEC16B
carbonyl reductase (NADPH) activity	carbonyl reductase (NADPH) activity	5	-0.928792	-2.30469	0.000440141	1369	tags=100%, list=7%, signal=93%	DHRS2/DHRS4/CBR1/DCXR
fatty-acyl-CoA synthase activity	fatty-acyl-CoA synthase activity	5	-0.913432	-2.26658	0.000440141	1388	tags=80%, list=7%, signal=74%	ACSM3/ACSM1/ACSM2A/ACSM2B
axon guidance	axon guidance	167	0.38011	1.46991	0.0005	4446	tags=38%, list=23%, signal=29%	FLRT3/RELN/RAP1GAP/BSG/AGRN/EFNA5/EFNA1/ETV1/GPC1/SPTBN1/NEO1/ENAH/EPHA2/SHC1/USP33/NPTN/SEMA6A/ARHGAP35/NECTIN1/EFNB1/PALLD/PTPN11/NEXN/SRC/EXT1/SEMA4F/EPHA10/SHANK3/MYH10/EPHA1/CYFIP1/EPHB4/DVL1/PIK3CB/NRP1/PIK3CA/NIBAN2/TRIO/EPHB6/OPHN1/WNT5A/PRKCA/VSTM2L/SPTAN1/SMAD4/SEMA3B/SEMA3D/WNT3/MATN2/NRTN/VLDLR/SEMA6C/PAX6/EFNA4/SIAH1/IGSF9/EPHA6/CHL1/SOS1/FRS2/DOK4/RYK/GRB10
protein C-terminus binding	protein C-terminus binding	173	0.375353	1.45396	0.0005	5227	tags=43%, list=27%, signal=32%	PPP1R9A/DST/YAP1/FIGN/FN1/SDCBP2/CCN2/SDC1/PIAS3/FBLN1/PRKAA1/PEX26/DAB2/DLG1/ATXN2/TERT/CALCOCO1/AFDN/PRRC2C/SRC/NIPBL/SYNJ2BP/IFT46/PPP2CB/SHANK3/TBL1X/MSH2/ERBB2/EFHC1/TAX1BP3/CD2AP/PICK1/SAE1/SREBF2/KCNJ11/HIC2/SH3GL1/ATP1B1/SP1/TAF13/AP2A1/CIB1/BCAM/CENPF/DAPK3/XRCC6/MRE11/PIAS4/ERCC4/RABAC1/SYT1/SIAH1/COIL/VTA1/EP300/DNM1/EPB41/ABL1/CEP120/SNTG1/ATXN1/MYO1C/ATF4/NEIL1/VPS36/MAGI1/GPSM2/ERCC…
lysosomal membrane	lysosomal membrane	281	0.341164	1.35355	0.00059994	4265	tags=37%, list=22%, signal=29%	CP/NCSTN/MYO6/TMEM106B/TMEM9/CD164/LAPTM4A/SPPL2A/VASN/AP1M1/CLCN5/TMEM63A/SNX14/ANPEP/SCARB1/SLC17A5/OSTM1/CFTR/ECE1/AP3D1/IGF2R/SLC66A1/ANXA2/P2RX4/CD63/ABCA2/SPPL2B/NAPG/ITFG2/GNA11/DAB2/RRAGB/GOPC/TM9SF1/ITM2C/SIDT2/GDAP2/CLN5/GRN/ABCA5/DAGLB/DNAJC13/LMBRD1/SCARB2/UBA1/TMBIM1/PLD1/TMEM59/ACP2/RAB2A/ABCC10/SLC11A2/FLOT1/ATP11A/SPNS1/SZT2/ATP6V0A1/SLC49A4/LRP1/KPTN/MEAK7/SPHK2/SLC12A4/M6PR/CLCN…
3-hydroxyacyl-CoA dehydrogenase activity	3-hydroxyacyl-CoA dehydrogenase activity	8	-0.87138	-2.72509	0.000617665	998	tags=75%, list=5%, signal=71%	HADHB/EHHADH/HSD17B4/CRYL1/HSD17B8/HADH
enoyl-CoA hydratase activity	enoyl-CoA hydratase activity	8	-0.78393	-2.4516	0.000617665	1168	tags=62%, list=6%, signal=59%	AUH/HADHB/EHHADH/ECI1/ECHS1
U6 snRNP	U6 snRNP	8	-0.791536	-2.47539	0.000617665	1763	tags=75%, list=9%, signal=68%	LSM7/LSM4/LSM5/LSM2/LSM3/LSM6
ubiquinol-cytochrome-c reductase activity	ubiquinol-cytochrome-c reductase activity	8	-0.784895	-2.45462	0.000617665	1727	tags=75%, list=9%, signal=68%	UQCRC1/UQCR10/UQCR11/UQCRFS1/UQCRQ/UQCRB
protein O-linked glycosylation	protein O-linked glycosylation	32	0.534544	1.75614	0.000618111	5569	tags=66%, list=29%, signal=47%	GALNT2/GCNT3/PLOD3/PGM3/LARGE1/B4GAT1/GALNT1/TET1/POMGNT1/GCNT4/POMT1/FKTN/POMGNT2/POFUT1/POMT2/POGLUT1/C1GALT1C1/TET3/B3GALNT2/TRAK2/GALNT10
zinc ion transmembrane transporter activity	zinc ion transmembrane transporter activity	17	0.638662	1.86371	0.000651749	5166	tags=76%, list=27%, signal=56%	SLC39A7/SLC39A14/SLC39A6/SLC30A5/SLC39A3/SLC39A13/SLC39A4/SLC39A1/SLC39A10/SLC30A6/SLC39A11/SLC30A1/SLC30A4
mannose binding	mannose binding	16	0.658794	1.89632	0.000655666	2203	tags=44%, list=12%, signal=39%	LMAN1/BSG/IGF2R/LMAN2/LMAN2L/CLN5/M6PR
cellular aldehyde metabolic process	cellular aldehyde metabolic process	9	-0.916814	-3.05328	0.000667557	1283	tags=78%, list=7%, signal=73%	ALDH3A2/ALDH7A1/ALDH3A1/ALDH1A1/AKR7A2/AKR7A3/ADH4
sphingolipid metabolic process	sphingolipid metabolic process	11	0.725782	1.91152	0.000686656	5029	tags=91%, list=26%, signal=67%	SERINC1/SERINC3/TEX2/SERINC5/SPTLC1/SERINC2/SGPL1/ARV1/PDXDC1/TECR
metalloendopeptidase activity	metalloendopeptidase activity	80	0.430514	1.5775	0.000701403	7118	tags=57%, list=37%, signal=36%	ADAM10/MMP14/ADAM9/PITRM1/MMP15/ECE1/ADAMTS9/MBTPS2/AFG3L2/ADAM15/BMP1/MMP11/ZMPSTE24/MMP7/TLL2/SPG7/ADAMTS10/LMLN/OMA1/RCE1/MMP16/TRABD2B/NRDC/PAPPA/MMP27/ADAM22/ADAM17/ADAM33/ADAMTS6/PHEX/ECE2/MMP1/ECEL1/MMP17/ADAMTS13/KEL/ADAM19/IDE/MMP28/MEP1A/NLN/ADAM12/YME1L1/TRABD2A/MMP10/MMP2
collagen binding	collagen binding	57	0.467384	1.65698	0.000704367	1987	tags=32%, list=10%, signal=28%	ABI3BP/PPIB/NID1/FN1/P3H1/CTSL/DDR1/ADAM9/SERPINH1/ITGA2/ACHE/CTSK/ITGA10/HSD17B12/PCOLCE2/ADGRG6/SMAD3/ITGA1
Golgi medial cisterna	Golgi medial cisterna	9	0.767833	1.91787	0.00070555	3044	tags=78%, list=16%, signal=65%	HID1/YIPF2/MAN2A1/TMEM59/YIPF6/B3GALT6/YIPF1
1-acylglycerol-3-phosphate O-acyltransferase activity	1-acylglycerol-3-phosphate O-acyltransferase activity	15	0.659701	1.87255	0.000769484	659	tags=40%, list=3%, signal=39%	AGPAT2/AGPAT1/LPGAT1/MBOAT7/LCLAT1/AGPAT5
ethanol oxidation	ethanol oxidation	11	-0.796897	-2.9258	0.000791139	1062	tags=82%, list=6%, signal=77%	ALDH1B1/ADH1C/ADH1A/ADH1B/ALDH1A1/ADH5/ALDH2/ADH6/ADH4
L-phenylalanine catabolic process	L-phenylalanine catabolic process	11	-0.733187	-2.69188	0.000791139	2002	tags=73%, list=10%, signal=65%	TAT/FAH/HGD/PAH/QDPR/GSTZ1/PCBD1/HPD
mitochondrial respiratory chain complex III	mitochondrial respiratory chain complex III	11	-0.634937	-2.33116	0.000791139	1727	tags=64%, list=9%, signal=58%	UQCRC1/CYC1/UQCR10/UQCRFS1/UQCRC2/UQCRQ/UQCRB
extracellular matrix structural constituent	extracellular matrix structural constituent	110	0.398764	1.49869	0.00080032	7691	tags=57%, list=40%, signal=34%	AGRN/ABI3BP/COL4A5/NID1/FN1/LAMC1/VWA1/COL5A2/LAMB1/MUC3A/SRPX2/CRELD1/COL24A1/SRPX/THSD4/FBLN1/MATN3/COL27A1/MFGE8/COL16A1/CTHRC1/SBSPON/FRAS1/EFEMP1/HMCN1/LAMB3/FBN1/LAMA5/FGA/COL1A1/MATN2/TNC/CCN1/EDIL3/LAMA3/LTBP4/ZP3/MUC6/COL4A4/COLQ/LUM/LAMA4/COL4A3/LTBP2/TECTA/COL9A2/COL4A2/LAMC2/MFAP4/SPON1/EFEMP2/FGB/COL1A2/LAMB2/MFAP2/ANOS1/COL5A3/DPT/COL4A1/COL11A2/ELN/LAMA1/THBS3
phosphatidate phosphatase activity	phosphatidate phosphatase activity	11	0.710123	1.87027	0.000801099	1149	tags=45%, list=6%, signal=43%	PLPP5/PLPP3/LPIN3/PLPP2/PLPPR2
alcohol metabolic process	alcohol metabolic process	5	-0.869885	-2.15852	0.000880282	973	tags=80%, list=5%, signal=76%	ADH1A/ALDH2/DHRS4/ADH4
tyrosine catabolic process	tyrosine catabolic process	5	-0.868032	-2.15392	0.000880282	2532	tags=100%, list=13%, signal=87%	FAH/HGD/GSTZ1/HPD
chromatin binding	chromatin binding	351	0.328732	1.31534	0.00089991	8231	tags=54%, list=43%, signal=32%	GATA6/YAP1/SOX9/EGFR/NR5A2/NOC2L/PRKAA1/SUPT5H/TPR/SIRT6/SREBF1/BRD4/MLLT10/MEIS1/MSH6/POLR3A/CALCOCO1/CBX5/PYGO2/ATAD2/NIPBL/MEN1/TOX3/POLE/TRIM24/NCAPD2/NUP62/MSH2/POLR1A/L3MBTL1/ADNP/MBD1/CRAMP1/SIN3A/ZEB1/DDX1/TAF2/BAHCC1/GRWD1/TFAP2A/ZNF274/SMC1A/NFIA/PRKAA2/POLR3D/AJUBA/CCNT2/TCF7L1/ZKSCAN3/BAHD1/SMAD4/DNAJC2/SMAD2/MORC2/POLG/DDX11/MEF2A/TASOR/EP400/ASH1L/TRIM66/HDAC2/CENPF/SMC3/CHAF1B/KDM6…
endosome	endosome	238	0.347443	1.36807	0.00089991	4954	tags=37%, list=26%, signal=27%	TMEM106B/CD164/TMEM184A/TM9SF2/RASSF9/EGFR/GPC1/CDH1/CLCN5/LEPROT/APPL2/ATP9A/ECE1/PI4KB/BET1L/IGF2R/TRIM27/ANXA2/WASHC4/GOLPH3/ABCA2/EHBP1/TGOLN2/ARRDC4/RAB3D/GIGYF2/ATP1A1/PLIN3/PRSS16/IL15RA/APPL1/GRN/CLIP1/CLCN4/TFRC/STEAP2/DNM2/STEAP1/SYT3/PLD1/WDR72/RAB3B/RAB5B/SMPD1/FLOT1/TJAP1/ATG9A/PTPN23/M6PR/TPCN1/PRKCI/RAB11A/KCNJ11/SLC26A7/BIRC6/CLTC/STS/VPS35/ATP9B/GAPVD1/DOP1A/CLCN3/CLEC18A/SNX27/B…
glycosaminoglycan biosynthetic process	glycosaminoglycan biosynthetic process	39	0.497743	1.68642	0.00091893	4061	tags=49%, list=21%, signal=38%	AGRN/GPC1/EXTL2/SDC4/SDC1/GCNT2/EXT2/HS2ST1/EXTL3/EXT1/GPC4/B3GALT6/HS6ST1/B3GAT3/HS3ST3A1/XYLT2/NDST1/B4GALT7/HEXA
mitochondrial electron transport, ubiquinol to cytochrome c	mitochondrial electron transport, ubiquinol to cytochrome c	13	-0.672881	-2.63372	0.000938086	1727	tags=62%, list=9%, signal=56%	UQCRC1/CYC1/UQCR10/UQCR11/UQCRFS1/UQCRC2/UQCRQ/UQCRB
neuromuscular junction development	neuromuscular junction development	27	0.55747	1.78039	0.00104352	6058	tags=74%, list=32%, signal=51%	AGRN/COL4A5/NEDD4/AFG3L2/ALS2/DVL1/ERBB2/ANK3/UNC13B/CACNB2/ZC4H2/NRDC/TNC/KALRN/DCTN1/LRRK2/UNC13A/UTRN/CACNB4/UNC13C
bicellular tight junction	bicellular tight junction	111	0.396961	1.49309	0.00110044	6722	tags=50%, list=35%, signal=33%	OCLN/PARD3/POF1B/CGN/MARVELD2/CLDN1/CXADR/TJP3/MTDH/TJP1/F11R/AMOTL1/TJP2/DLG1/FRMD4A/MAGI3/MICALL2/FZD5/EPPK1/EPCAM/CLDN12/PATJ/ANK3/SYMPK/TJAP1/MARVELD3/WNK4/PRKCI/MPP5/MXRA8/CCDC85C/PARD6B/APC/ASH1L/CLDN4/CLDN16/MAGI2/ECT2/TACSTD2/MPP7/AMOTL2/MAGI1/RPGRIP1L/CYTH2/NPHP1/SYNPO/STRN/CLDN23/BVES/AMOT/MPDZ/LIN7C/CLDN9/CDK4/CLDN11/SHROOM2
central nervous system development	central nervous system development	95	0.411324	1.52843	0.0011011	6132	tags=47%, list=32%, signal=32%	RELN/SOX9/RNF103/NCKAP1/ZIC2/ELP3/ZIC5/ATN1/PAM/ANKLE2/NPAS2/SZT2/ZEB1/JRKL/HAPLN4/NPAS1/TRIO/ACVR1B/SH3GL1/SERPINI1/NRCAM/AHI1/PDX1/ARNT2/TBX6/PAX6/ZIC4/GBA2/TPP1/ADAM22/MTF1/ECRG4/VCAN/STK3/SMO/VAX2/LIG4/TBX2/ZIC1/GLIS2/DNER/CELSR1/ARSB/POU6F2/CHD7
mitochondrial proton-transporting ATP synthase complex	mitochondrial proton-transporting ATP synthase complex	16	-0.831701	-3.55083	0.00117509	1596	tags=75%, list=8%, signal=69%	PPIF/ATP5MG/ATP5F1D/ATP5PB/ATP5PO/ATP5MPL/ATP5MF/ATP5MC1/ATP5ME/ATP5MD/ATP5F1E/ATP5PD
heart development	heart development	164	0.368264	1.42239	0.00120012	7038	tags=49%, list=37%, signal=32%	FLRT3/ERBB3/SOX9/PLCE1/ACVR1/CXADR/SOX4/SENP2/SHC1/ECE1/PKD1/TBC1D32/BMP2/PPARA/ACVR2B/GNA11/ALPK3/PTPN11/ADIPOR2/PKP2/CAD/NIPBL/PAM/DVL1/IFT140/ERBB2/PCSK5/MBD1/OXTR/RB1CC1/DNAAF4/FBN1/SMG9/TGFB2/POFUT1/MEF2A/SALL1/PTN/LOX/NCOA6/GYS1/EPOR/EP300/BORCS8/KAT2A/FGF19/TSC2/SHOX2/PPARD/NEK8/MBD3/ATM/TFDP2/ZFPM1/ADM/OSR1/FREM2/EDN1/ITGA3/CITED2/NKX3-1/PSKH1/BCOR/AP1B1/MAP2K1/SYPL2/WDR11/BVES/PKD2/NF1/P…
mitochondrial electron transport, cytochrome c to oxygen	mitochondrial electron transport, cytochrome c to oxygen	17	-0.579344	-2.53442	0.00125628	2753	tags=65%, list=14%, signal=55%	CYCS/COX6B1/COX10/COX8A/COX7B/NDUFA4/COX7C/COX6C/COX4I1/COX5B/COX6A2
intracellular protein transport	intracellular protein transport	278	0.335647	1.33081	0.00129987	5856	tags=42%, list=31%, signal=30%	MYO6/TMED9/COPG1/COPB2/TBC1D8B/AP1M1/HID1/BCAP29/TMED10/ARL14/ARFGAP3/TMED3/ARFIP2/TMED4/TMED2/COPB1/AP3D1/COPA/SEC31A/VPS45/SGSM3/NAPG/SGSM1/SORCS2/RAB3D/ARCN1/SEC24D/SEC23IP/CTTN/RAB1A/CTSA/TMED5/TBC1D30/RAB6A/ARF1/ARL1/ARF4/STX5/RAB3GAP2/RAB3B/RAB5B/TMED1/RAB2A/CHML/TBC1D13/SEC23A/PICK1/RAB27B/KCNIP3/SAR1A/RAB11A/COG7/ARL6/RAB18/SEC23B/TRIM23/HERC2/SNX33/TBC1D15/VPS39/CLTC/SNX9/SNX13/KIF13A/TS…
nuclear envelope	nuclear envelope	167	0.361694	1.3987	0.0014	6142	tags=45%, list=32%, signal=31%	GNAZ/TYRO3/DST/SUN1/INSR/LEMD2/CALR/NUP107/AGPAT5/TPR/LMO7/NAPEPLD/SREBF1/NUP155/CBX5/CLGN/CLIP1/TOR1B/GHDC/NUP160/NUP62/NUP205/TMEM33/TOR4A/TOR3A/NUP188/IPO9/RNF180/KCNJ11/NUP43/NPC1/LMNA/UBXN4/DNASE1/ATF6/SUN2/PGRMC2/CENPF/RANGAP1/RRM1/AGPAT3/POM121/S100A6/POM121C/DCTN1/ATRAID/RNF43/XPO1/AKAP6/POLA1/WDFY3/RTCB/LRRC59/ITSN1/NUP133/ABCF1/IPO8/CHMP7/FANCL/MGST3/PLA2G4C/IPO7/KPNB1/C12orf43/PCYT1A/N…
proteasome core complex	proteasome core complex	19	-0.769126	-3.56428	0.00145773	2154	tags=79%, list=11%, signal=70%	PSMA2/PSMB7/PSMA1/PSMB4/PSMB1/PSMB5/PSMA3/PSMB2/PSMF1/PSMB8/PSMB10/PSMA6/PSMB9/PSMB6/PSMB3
threonine-type endopeptidase activity	threonine-type endopeptidase activity	19	-0.744406	-3.44972	0.00145773	2154	tags=74%, list=11%, signal=65%	PSMA2/PSMB7/PSMA1/PSMB4/PSMB1/PSMB5/PSMA3/PSMB2/PSMB8/PSMB10/PSMA6/PSMB9/PSMB6/PSMB3
nervous system development	nervous system development	231	0.344786	1.3553	0.00149985	7940	tags=52%, list=41%, signal=31%	ERBB3/VEGFA/GDA/EFNA5/SDCBP2/NAV2/APOB/SCN8A/SEMA6A/ACHE/NRSN2/TENM1/TMEM41B/NRG4/TTLL7/CNTFR/NLGN1/PCDH1/RAPGEF5/PCDHA10/SEMA4F/NUMBL/DPF2/APLP1/FKTN/MET/MAP1S/SMPD1/IGSF8/RBFOX2/SPG7/JAG1/CSGALNACT1/UNC119B/GLRB/VPS13A/OPHN1/GSK3A/CHERP/POFUT1/GPSM1/AVIL/SCN3B/CNTN3/SSPO/ESS2/ZBTB45/PTN/NRTN/ZC4H2/VLDLR/PAFAH1B3/NR2C2/BPNT1/RAPGEFL1/SDHA/NOTCH2/NRG2/SIAH1/INTU/MARK4/SMARCC1/NAV3/EP300/KALRN/FGF…
urea cycle	urea cycle	10	-0.635654	-2.23886	0.0015015	1399	tags=70%, list=7%, signal=65%	CPS1/SLC25A15/NAGS/OTC/ASS1/NMRAL1/ARG1
transforming growth factor beta receptor signaling pathway	transforming growth factor beta receptor signaling pathway	89	0.406267	1.50215	0.00150195	5441	tags=47%, list=28%, signal=34%	PARD3/ITGB5/LTBP3/CGN/PTPRK/APPL2/ACVR1/ADAM9/ACVR2A/GCNT2/GDF15/F11R/ACVR2B/ZFYVE9/FURIN/SRC/APPL1/SMAD5/TWSG1/SMAD3/TAB1/USP9X/BAMBI/TGFB3/BMPR1A/BMPR2/ACVR1B/SMAD4/SMAD2/TGFB2/MAP3K7/LEFTY1/SMURF1/BMPR1B/LTBP4/PXN/FNTA/TGFBRAP1/HIPK2/LTBP2/ACVR1C/SKI
Golgi lumen	Golgi lumen	76	0.419379	1.52916	0.00150331	7589	tags=59%, list=40%, signal=36%	AGRN/SDF4/MMP14/GPC1/PROS1/SDC4/DAG1/MUC3A/SDC1/GOLIM4/MUC20/IMPAD1/MUC1/MUC5B/PCSK6/MUC13/FURIN/MMP11/GPC4/PCSK5/PPIL2/WNT5A/MMP16/F7/WNT3/LRPAP1/FMOD/MUC6/VCAN/WNT7B/MUC19/GPC6/LUM/WNT5B/RAB33B/WNT4/SOD3/MUCL1/BGLAP/HSPG2/WNT6/APP/GPC3/CGA/PDGFA
fatty acid binding	fatty acid binding	20	-0.46427	-2.19088	0.00157978	2195	tags=50%, list=11%, signal=44%	FABP1/ACOX2/ALB/CYP4F11/FABP4/ADH5/NME2/NDUFAB1/FABP2/APOC1
ferrous iron binding	ferrous iron binding	20	-0.448343	-2.11572	0.00157978	938	tags=40%, list=5%, signal=38%	SNCA/ALKBH2/FXN/FTH1/HAAO/ISCU/FTL/CDO1
alcohol dehydrogenase (NADP+) activity	alcohol dehydrogenase (NADP+) activity	12	-0.55651	-2.09849	0.00172117	1228	tags=42%, list=6%, signal=39%	AKR1C2/ALDH3A1/AKR1C4/AKR1D1/AKR1C1
oxidative phosphorylation	oxidative phosphorylation	12	-0.646739	-2.43873	0.00172117	1727	tags=67%, list=9%, signal=61%	UQCRC1/ATP5F1D/CHCHD10/NIPSNAP2/FXN/UQCRC2/SURF1/UQCRB
pentose-phosphate shunt	pentose-phosphate shunt	12	-0.609114	-2.29685	0.00172117	1172	tags=58%, list=6%, signal=55%	PGM2/PGD/PGLS/DERA/RBKS/TKT/TALDO1
steroid hormone receptor activity	steroid hormone receptor activity	46	0.473668	1.63978	0.00172291	4553	tags=43%, list=24%, signal=33%	NR2F2/ABHD2/NR5A2/HNF4G/NR2F6/NR2F1/PPARA/PAQR8/NR3C2/NR2C1/THRB/NR1H4/RXRB/NR0B2/PGRMC2/NR2C2/ESRRG/PPARD/NR6A1/RARB
cytochrome-c oxidase activity	cytochrome-c oxidase activity	22	-0.541003	-2.63923	0.0017301	2219	tags=59%, list=12%, signal=52%	COX6B1/COX10/COX8A/COX7B/NDUFA4/COX7C/COX7A1/COX6C/COX4I1/COX5B/SURF1/COX6A2/CYB5A
plasma membrane organization	plasma membrane organization	13	0.655952	1.79777	0.00190242	1873	tags=54%, list=10%, signal=49%	SPTBN1/BAIAP2L2/MTSS2/BAIAP2L1/TLCD2/OSBPL2/ANK3
beta-catenin binding	beta-catenin binding	75	0.41608	1.51533	0.00190438	7393	tags=63%, list=39%, signal=39%	CDH2/SOX9/CDHR5/PTPRK/CDH1/PTPRU/CXADR/BCL9/CALCOCO1/DLG5/TBL1X/DVL1/DVL3/VCL/SMAD3/TAX1BP3/CD2AP/CTNNA1/KANK1/TCF7L1/TBL1XR1/CTNND2/APC/SALL1/SLC9A3R1/SETD1A/EP300/CARM1/PXN/BCL9L/DACT3/TCF7L2/CTNNA3/AMER1/PSEN1/TRPC4/ASH2L/AXIN1/NUMB/CBY1/BTRC/SHROOM2/FOXO4/HDAC6/FOXO3/PRKN/MED12
acyl-CoA metabolic process	acyl-CoA metabolic process	24	-0.565172	-2.83758	0.00195695	1668	tags=46%, list=9%, signal=42%	ACSL6/ACOT4/ACSM3/ACOT12/ACOT13/BAAT/ACSM1/ACSM2A/ACOT2/ACSM2B/GLYAT
pattern specification process	pattern specification process	31	0.514885	1.68489	0.00195897	5675	tags=58%, list=30%, signal=41%	ACVR1/ACVR2A/ACVR2B/SHROOM3/MID1/RNF111/ZEB1/EYA1/BMPR1A/BMPR2/ACVR1B/APC/SIX1/ALX3/BMPR1B/ZIC1/ACVR1C/ASPH
zonula adherens	zonula adherens	8	0.75209	1.81995	0.00202791	3196	tags=88%, list=17%, signal=73%	NECTIN2/KIFC3/CAMSAP3/CTNND1/SORBS1/CTNNA1/PLEKHA7
heterophilic cell-cell adhesion via plasma membrane cell adhesion molecules	heterophilic cell-cell adhesion via plasma membrane cell adhesion molecules	37	0.492954	1.65752	0.00214636	3275	tags=38%, list=17%, signal=31%	CD164/PVR/CDH2/ITGA5/ALCAM/CXADR/TENM1/NECTIN1/NLGN1/NECTIN3/AMIGO2/HMCN1/ICAM1/TENM3
ATP biosynthetic process	ATP biosynthetic process	25	-0.622474	-3.19225	0.00215517	1906	tags=64%, list=10%, signal=58%	TGFB1/ATP5MC3/ATP5MG/ATP5F1D/SLC25A13/PKLR/DNAJC30/ATP5MC2/ATP5PB/DMAC2L/ATP5PO/ATP5MF/ATP5MC1/ATP5ME/ATP5F1E/ATP5PD
integral component of nuclear inner membrane	integral component of nuclear inner membrane	11	0.686037	1.80684	0.00217441	2794	tags=64%, list=15%, signal=54%	SUN1/LEMD2/P2RX4/TMEM201/TMEM43/LEMD3/SUN2
protein import into nucleus	protein import into nucleus	70	0.423212	1.53214	0.00220928	6422	tags=49%, list=34%, signal=32%	AGT/IPO13/APPL2/PTTG1IP/NUP107/TPR/NUP155/NUP50/APPL1/MBTPS1/TNPO2/NUP62/NUP188/IPO9/LMNA/TNPO1/POM121/POM121C/NUP153/TNPO3/TSC2/LRRK2/SIX2/NUP133/IPO8/IPO4/IPO7/KPNB1/PRICKLE1/CSE1L/PML/HEATR3/RANBP6/SNUPN
eukaryotic translation initiation factor 3 complex	eukaryotic translation initiation factor 3 complex	15	-0.532933	-2.21949	0.00220995	1609	tags=60%, list=8%, signal=55%	EIF3I/EIF3G/EIF3J/EIF3L/EIF3H/EIF3F/EIF3E/EIF3M/EIF3K
bile acid biosynthetic process	bile acid biosynthetic process	26	-0.418752	-2.16449	0.00229885	2202	tags=50%, list=12%, signal=44%	SCP2/ACOX2/ABCB11/SLC27A2/AMACR/CYP7A1/AKR1C4/HSD17B4/AKR1D1/BAAT/CYP27A1/CYP8B1/SLC27A5
mitochondrial respiratory chain complex IV	mitochondrial respiratory chain complex IV	11	-0.540277	-1.98362	0.00237342	725	tags=55%, list=4%, signal=53%	NDUFA4/UQCRFS1/COA3/UQCRC2/COX4I1/COX6A2
frizzled binding	frizzled binding	26	0.533866	1.69566	0.0024041	7079	tags=77%, list=37%, signal=49%	LRP6/CTHRC1/DVL1/DVL3/BAMBI/WNT5A/ZNRF3/WNT3/WNT9B/FZD1/WNT2B/RNF43/RYK/WNT7B/WNT5B/WNT4/WNT11/DVL2/WNT6/FZD7
sodium channel activity	sodium channel activity	6	0.80266	1.78628	0.00250188	3274	tags=67%, list=17%, signal=55%	KCNK1/NALCN/ASIC3/SLC4A11
glutathione peroxidase activity	glutathione peroxidase activity	17	-0.492665	-2.15523	0.00251256	1688	tags=47%, list=9%, signal=43%	PRDX6/GSTP1/ALOX5AP/GPX2/MGST2/GSTK1/GSTZ1/GSTA1
mitral valve morphogenesis	mitral valve morphogenesis	7	0.771357	1.79166	0.00269014	2438	tags=71%, list=13%, signal=62%	EFNA1/ACVR1/SOX4/BMPR1A/BMPR2
nuclear envelope organization	nuclear envelope organization	17	0.595598	1.73804	0.00282424	2794	tags=47%, list=15%, signal=40%	SUN1/LEMD2/REEP3/DMPK/NUP155/ZMPSTE24/LEMD3/SUN2
type B pancreatic cell differentiation	type B pancreatic cell differentiation	6	0.800126	1.78064	0.00287716	3462	tags=67%, list=18%, signal=55%	GATA6/MEN1/PDX1/PAX6
endothelium development	endothelium development	6	-0.739498	-1.99902	0.00298805	4993	tags=100%, list=26%, signal=74%	SLC40A1/CD34/GJA4/KDR/GJA5
protein processing involved in protein targeting to mitochondrion	protein processing involved in protein targeting to mitochondrion	6	-0.747256	-2.01999	0.00298805	253	tags=83%, list=1%, signal=82%	IMMP2L/IMMP1L/MIPEP/PMPCB/UQCRC2
calmodulin binding	calmodulin binding	162	0.356703	1.37645	0.0030003	6192	tags=43%, list=32%, signal=29%	MYO6/CEACAM1/EGFR/SPTBN1/CAMSAP3/MYO1E/MYLK/TJP1/PHKA1/WFS1/MYH14/MYO5C/CAMSAP2/CAMK2D/MARCKSL1/MARCKS/PHKA2/MYH4/MYH10/EEF2K/UBR4/CASK/TRPV1/ITPKC/UNC13B/PLA2G6/MYO1A/ATP2B2/NOS2/ATP2B4/DAPK2/SPTAN1/EEA1/MAP2/RYR2/MYH9/OBSCN/ENKUR/CAMSAP1/CALD1/ITPKA/SYT1/SPATA17/DAPK1/EPB41/FBXL2/IQCB1/ARPP21/STRN4/RASGRF2/MYO1C/MYO1D/SYT7/ADCY1/MYO1B/CAMKK2/MAP6D1/IQGAP2/UNC13A/ASPM/PNCK/STRN/PLCB3/TRPV6/PCYT1…
very long-chain fatty acid metabolic process	very long-chain fatty acid metabolic process	10	-0.580831	-2.04577	0.003003	1587	tags=50%, list=8%, signal=46%	ACOT4/HSD17B4/ACAA1/ACOT2/SLC27A5
insulin-like growth factor binding	insulin-like growth factor binding	17	0.59019	1.72226	0.00304149	3370	tags=47%, list=18%, signal=39%	CCN2/IGF1R/IGF2R/IGFBP3/IGFBPL1/KAZALD1/CCN5/CCN1
smooth endoplasmic reticulum	smooth endoplasmic reticulum	24	0.536265	1.67828	0.00305553	4531	tags=54%, list=24%, signal=41%	PPIB/CANX/CALR/HYOU1/APOB/SYVN1/PRDX4/HSPA5/DNAJC3/RYR2/SLMAP/GBA2/MYO1D
mitochondrial respirasome	mitochondrial respirasome	14	-0.556778	-2.25021	0.0031185	2168	tags=50%, list=11%, signal=44%	COX7B/UQCRC1/OXA1L/COX7A1/SURF1/STMP1/UQCRB
glutathione transferase activity	glutathione transferase activity	21	-0.415396	-1.99659	0.00322061	1586	tags=43%, list=8%, signal=39%	GSTA2/GSTP1/ALOX5AP/HPGDS/MGST2/GSTO1/GSTK1/GSTZ1/GSTA1
cardiac right ventricle morphogenesis	cardiac right ventricle morphogenesis	10	0.68371	1.76198	0.00322953	2720	tags=60%, list=14%, signal=52%	SOX4/GATA4/JAG1/PPP1R13L/BMPR1A/TGFB2
osteoblast differentiation	osteoblast differentiation	85	0.398772	1.46885	0.00330496	6944	tags=53%, list=36%, signal=34%	UFL1/RRBP1/GTPBP4/BCAP29/WWTR1/CCDC47/EPHA2/IFT80/BMP2/LGR4/SPP1/SYNCRIP/DNAJC13/IGFBP3/SNRNP200/CLTC/RDH14/FIGNL1/COL1A1/LOX/TNC/CCN1/SND1/SHOX2/VCAN/BMP4/SMO/CHRD/ALPL/MSX2/FASN/CREB3L1/ADAR/HIRA/SNAI1/NF1/MYBBP1A/SOX2/HNRNPU/DHX9/DHH/COL6A1/BGLAP/HNRNPC/WNT11
lysosome	lysosome	231	0.336019	1.32083	0.00349965	4960	tags=37%, list=26%, signal=28%	TMEM106B/TMEM9/CD164/CHID1/DNASE2/SNX14/SLC17A4/CTSL/SLC17A5/USP5/HPS4/CTSF/ABCA2/FUCA2/RRAGB/SIAE/PON2/ITM2C/SIDT2/CTSK/PRSS16/SRC/CLN5/GRN/ABCA5/CTSA/PCYOX1/MPZ/FUCA1/TMEM59/ACP2/SMPD1/ANK3/DYNC1LI2/CAPN1/IFNAR1/PPT2/TPCN1/KLHL22/DEPDC5/NEU1/HYAL2/RB1CC1/NPC1/CLTC/ARSD/STS/VPS35/ANKRD27/NAPSA/TPCN2/FYCO1/LAMP2/SFTPD/CTBS/SNX1/SORT1/LDLR/ATP13A2/TRIM29/ASAH1/RNF152/SLC17A3/VPS18/GBA/VPS11/VPS33B…
transmembrane receptor protein serine/threonine kinase signaling pathway	transmembrane receptor protein serine/threonine kinase signaling pathway	9	0.707191	1.7664	0.00364534	2878	tags=67%, list=15%, signal=57%	ACVR2A/ACVR2B/MAPK14/BMPR2/ACVR1B/PPM1L
transcription coregulator activity	transcription coregulator activity	79	0.401661	1.47008	0.00370741	7525	tags=62%, list=39%, signal=38%	MEIS2/MED16/PIAS3/PTPN14/MUC1/CALCOCO1/TDG/SMAD3/TP53BP1/DDX1/MED19/MED15/TAF13/SMAD4/PPRC1/PIAS2/NFE2L1/IRF3/MED24/PIAS4/SND1/MED13L/TMF1/RFXANK/PXN/MED10/MED14/ZMIZ2/TFDP2/MED18/ELK4/PIAS1/MED13/NRG1/HMGA2/MSX2/TRRAP/MED9/ZMIZ1/DHX9/NPAT/MED1/MED22/NSD1/TRIP13/MED8/MED12/RBM14/MED17
ethanol catabolic process	ethanol catabolic process	10	-0.567381	-1.99839	0.00375375	485	tags=50%, list=3%, signal=49%	ALDH1B1/SULT1A2/SULT1A1/ALDH2/SULT2A1
dolichol-linked oligosaccharide biosynthetic process	dolichol-linked oligosaccharide biosynthetic process	14	0.615282	1.72052	0.00376106	3691	tags=71%, list=19%, signal=58%	DPAGT1/ALG2/ALG8/ALG1/ALG12/ALG6/ALG10B/ALG10/ALG9/ALG3
early endosome	early endosome	229	0.336359	1.32185	0.00389961	5199	tags=39%, list=27%, signal=29%	NCSTN/TM9SF4/NUCB1/LRP6/CLCN5/RAB11FIP5/F2RL1/GPR107/ATP9A/APOB/CFTR/NIPA1/IGF2R/TRIM27/ANXA2/WASHC4/NAPEPLD/ARRDC4/ZFYVE9/RAB1A/APPL1/CLCN4/TFRC/ALS2/STEAP2/WASHC1/LMTK2/HFE/RAB5B/SLC11A2/FLOT1/ATP11A/NIPA2/AOC3/LRP1/NRP1/PTPN23/PSEN2/PACSIN2/DIAPH2/SLC30A10/VPS8/TLR3/TF/WASF2/SNX13/EEA1/NF2/RUSC1/VPS35/ANKRD27/RABEP2/TBC1D16/CLCN3/LDLRAP1/SNX27/TMEM127/OCRL/KIF16B/STX6/SORT1/USP8/UHRF1BP1L/LDLR…
salivary gland morphogenesis	salivary gland morphogenesis	7	0.753753	1.75077	0.00403522	3462	tags=71%, list=18%, signal=59%	EGFR/TWSG1/TGFB3/TGFB2/PAX6
epidermal growth factor receptor signaling pathway	epidermal growth factor receptor signaling pathway	45	0.456987	1.57649	0.00405968	4536	tags=47%, list=24%, signal=36%	SOX9/EGFR/BCAR1/PLCE1/GAREM1/SHC1/BTC/PTPN11/SOCS5/SRC/ARF4/VIL1/EFEMP1/PIK3CA/SLC30A10/KIF16B/PIK3C2A/ABL1/SOS1/ADAM17/ERBIN
integrin-mediated signaling pathway	integrin-mediated signaling pathway	88	0.392511	1.45035	0.00410493	4147	tags=34%, list=22%, signal=27%	ITGB1/CEACAM1/ADAM10/DST/ITGB5/CDH17/BCAR1/CCN2/ITGA5/ADAM9/ITGAV/ITGA2/ITGA6/ADAM15/PTPN11/COL16A1/ZNF304/ITGA10/ITGB8/SRC/ITGA1/NRP1/LAMA5/PRKD1/MYH9/PTN/LAMA3/ITGB4/RCC2/ABL1
Rho guanyl-nucleotide exchange factor activity	Rho guanyl-nucleotide exchange factor activity	66	0.417532	1.50266	0.00441945	8889	tags=67%, list=46%, signal=36%	BCR/FGD6/NGEF/ARHGEF5/ARHGEF40/EPS8L2/FGD4/VAV2/ARHGEF11/PLEKHG3/TIAM2/ARHGEF10L/TRIO/ARHGEF12/PLEKHG6/OBSCN/NET1/EPS8L1/ARHGEF37/FARP1/ECT2/KALRN/FARP2/ITSN2/SOS1/RASGRF2/FGD1/ITSN1/PLEKHG4B/ARHGEF9/PLEKHG4/ARHGEF17/ARHGEF25/ARHGEF18/ARHGEF7/DNMBP/RGL2/ARHGEF38/PLEKHG2/SOS2/MCF2L/ARHGEF19/ARHGEF26/PLEKHG1
ER overload response	ER overload response	11	0.658685	1.7348	0.00446326	645	tags=45%, list=3%, signal=44%	SELENOS/TMCO1/CCDC47/HSPA5/WFS1
Golgi trans cisterna	Golgi trans cisterna	9	0.691474	1.72714	0.00446849	4701	tags=89%, list=25%, signal=67%	HID1/YIPF2/BET1L/TMEM59/YIPF6/YIPF1/SGMS1/BET1
cellular response to nitrogen starvation	cellular response to nitrogen starvation	10	-0.56574	-1.99261	0.0045045	8321	tags=100%, list=43%, signal=57%	ATG5/MAP1LC3B/MAP1LC3B2/ATG7/NPRL2/BECN1/MAP1LC3A/GABARAPL2/GABARAP
folic acid binding	folic acid binding	10	-0.550979	-1.94062	0.0045045	738	tags=40%, list=4%, signal=38%	TYMS/FTCD/GNMT/FOLR2
purine nucleotide biosynthetic process	purine nucleotide biosynthetic process	10	-0.557392	-1.96321	0.0045045	1086	tags=40%, list=6%, signal=38%	PRPS2/PRPSAP1/MTHFD1/HPRT1
dolichyl diphosphate biosynthetic process	dolichyl diphosphate biosynthetic process	7	0.746364	1.73361	0.00464661	2636	tags=71%, list=14%, signal=62%	DPAGT1/NUS1/DHDDS/DOLK/DOLPP1
NADH dehydrogenase (ubiquinone) activity	NADH dehydrogenase (ubiquinone) activity	38	-0.665673	-3.88995	0.00465116	1898	tags=63%, list=10%, signal=57%	NDUFS4/NDUFB9/NDUFA4/NDUFB5/NDUFA5/NDUFB3/NDUFA3/NDUFV2/NDUFAF2/NDUFS3/NDUFC1/NDUFV3/NDUFS7/NDUFA10/NDUFB2/NDUFB6/NDUFB10/NDUFV1/NDUFAB1/NDUFS8/NDUFB1/NDUFA1/NDUFA2/NDUFB8
lysine catabolic process	lysine catabolic process	11	-0.529418	-1.94375	0.00474683	1211	tags=45%, list=6%, signal=43%	PHYKPL/DLD/ALDH7A1/CRYM/PIPOX
cytoskeleton organization	cytoskeleton organization	113	0.373204	1.40525	0.0048024	6645	tags=48%, list=35%, signal=31%	AGRN/NECTIN2/DST/SOX9/PCLO/DMTN/SPTBN1/PLCE1/PAK4/SIPA1L3/SEMA6A/FGD6/MAP3K20/RHOU/DMD/PALLD/PDZD8/ZMYM6/MAST4/FITM2/FGD4/LARP4/MICAL3/PHIP/PRKCI/AJUBA/PACSIN2/OBSL1/SPTAN1/LAMA5/ZMYM4/AVIL/CDC42BPB/LIMD1/CAMSAP1/BRWD1/MAST2/ABI2/FGD1/ANK2/GAN/WASF3/NEDD9/KISS1/KLHL20/TPM1/ABLIM1/SPTBN2/PRPF40A/MARK1/WTIP/ZMYM3/PLD2/STRIP2
chemokine activity	chemokine activity	39	-0.362859	-2.1163	0.00480769	1493	tags=38%, list=8%, signal=36%	CCL23/CCL5/CXCL10/CCL18/XCL1/CCL8/CCL13/CCL25/CCL2/CCL14/CCL3/XCL2/CCL4/CCL3L1/CCL16
fatty acid beta-oxidation	fatty acid beta-oxidation	40	-0.463597	-2.71504	0.005	1640	tags=48%, list=9%, signal=44%	ACADM/HIBCH/SLC27A2/BDH2/ACADL/AUH/MECR/HADHB/ACAT1/EHHADH/ECI1/ECH1/HSD17B4/ACAT2/ACAA2/ACAA1/ECHS1/DECR1/HADH
monooxygenase activity	monooxygenase activity	28	-0.318625	-1.70392	0.00519481	633	tags=32%, list=3%, signal=31%	TBXAS1/CYP2D6/JMJD7/CYP2E1/CYP2C9/CYP3A4/FMO3/CYP1A1/CYP1A2
calcium channel activity	calcium channel activity	39	0.467751	1.5848	0.00520727	6007	tags=51%, list=31%, signal=35%	SEC61A1/TMCO1/TRPC1/MCU/PKD1/ANXA2/CACNA1D/TRPV1/CUL5/GPM6A/CACNB2/RYR2/TRPV3/CATSPER2/SLC24A1/TRPM7/PKDREJ/PSEN1/TRPV6/PKD2
mitochondrial electron transport, NADH to ubiquinone	mitochondrial electron transport, NADH to ubiquinone	41	-0.680518	-3.97175	0.00552486	1898	tags=63%, list=10%, signal=57%	NDUFS4/NDUFB9/NDUFA4/NDUFA11/NDUFB5/NDUFA5/NDUFB3/DLD/NDUFA3/NDUFV2/NDUFS3/NDUFC1/NDUFV3/NDUFS7/NDUFA10/NDUFB2/NDUFB6/NDUFB10/NDUFV1/NDUFAB1/NDUFS8/NDUFB11/NDUFB1/NDUFA1/NDUFA2/NDUFB8
protein folding	protein folding	132	0.362084	1.37898	0.00560112	3028	tags=26%, list=16%, signal=22%	LMAN1/MESD/PDIA6/GNAZ/HSP90B1/PDIA5/PRKCSH/MOGS/DNAJB11/MLEC/FKBP9/P3H1/CANX/P4HB/CALR/GANAB/DNAJC1/PDIA3/ERO1A/PDIA4/LMAN2L/CLGN/ALG12/GNB5/TBCE/PPIL2/HSPA4L/CSNK2A1/NUDCD3/DNAJA3/ERP44/ATF6/BAG4/PDIA2
axoneme	axoneme	80	0.395169	1.44799	0.00571142	6061	tags=50%, list=32%, signal=34%	TULP3/SEPTIN2/CFAP44/IFT172/PIK3R4/CCDC40/INPP5E/DCDC2/IFT140/EFHC1/KIFAP3/ARL6/BBS1/CFAP43/WDR66/IQCA1/DNAH11/WDR35/DRC3/WDR90/CENPF/WDR34/CFAP46/ATG16L1/MAP4/WDPCP/SPAG16/ARL13B/PRKAR2A/TTLL3/PIK3C3/TRAF3IP1/RPGRIP1L/IFT57/AMBRA1/DYNC2H1/WDR11/LCA5/BBS5/CFAP221
mitochondrial respiratory chain complex I	mitochondrial respiratory chain complex I	43	-0.649326	-3.9154	0.00571429	1898	tags=60%, list=10%, signal=55%	NDUFS4/NDUFB9/NDUFA4/NDUFA11/NDUFB5/NDUFA5/NDUFB3/NDUFA3/NDUFV2/NDUFS3/NDUFC1/NDUFV3/NDUFS7/NDUFA10/NDUFB2/NDUFB6/NDUFB10/NDUFV1/NDUFAB1/NDUFS8/DMAC1/NDUFB11/NDUFB1/NDUFA1/NDUFA2/NDUFB8
steroid metabolic process	steroid metabolic process	43	-0.401009	-2.41806	0.00571429	1371	tags=35%, list=7%, signal=32%	CYP2D6/AKR1C2/MSMO1/CYP17A1/AKR1C4/RDH16/AKR1D1/CYP2E1/SULT1A2/CYP2C9/AKR1C1/DHRS4/SULT2A1/CYP3A4/CYP1A1
iron ion transport	iron ion transport	14	0.600071	1.67799	0.00597345	1905	tags=50%, list=10%, signal=45%	CP/TFR2/NECTIN1/IREB2/TFRC/MELTF/SLC11A2
antigen binding	antigen binding	44	-0.304732	-1.85022	0.00636943	13326	tags=100%, list=70%, signal=30%	IGLC3/TSPAN4/IGHG3/IGHV4-39/IL7R/IGHV3-23/IGHG2/IGLV1-51/IGHA1/IGLV6-57/IGHG4/IGLC1/TOPORS/IGLC2/SLAMF1/JCHAIN/ABO/IGKV3-20/IGKC/IGHV1-24/IGLV2-14/IGKV4-1/IGHG1/IGHV5-51/IGHM/IGHV1-69D/LAG3/FCN3/TRBC2/IGHD/LILRA2/IGLV2-11/FCN2/IGLC7/SPON2/TRBC1/TGFB1/LILRA1/IGHV1-3/LILRB4/KIR2DL3/CD48/TRDC
mitochondrial envelope	mitochondrial envelope	6	-0.702381	-1.89869	0.0064741	998	tags=83%, list=5%, signal=79%	ADAP2/MAOB/HADHB/SDHD/HSD17B8
lysosomal transport	lysosomal transport	18	0.561243	1.65756	0.00658534	7263	tags=83%, list=38%, signal=52%	TMEM106B/IGF2R/NEDD4/GRN/VPS54/LRP1/M6PR/NPC1/VPS52/PSAP/PCSK9/ARSB/HGSNAT/VPS53/SPTBN5
cell cortex	cell cortex	128	0.360497	1.3695	0.00690276	8220	tags=57%, list=43%, signal=33%	MYO6/PARD3/DST/FRY/FLNB/SEPTIN2/CCN2/RIC8B/ARFIP2/FGFR2/ANXA2/NEDD4/FNBP1L/RHOU/EPS8/TSC1/CTTN/MARCKS/COBL/RND3/MYH10/AKAP12/MICAL3/FAM110C/MKLN1/HMCN1/SPIRE2/RND1/SPIRE1/PARD6B/GPSM1/CLASP1/RHOV/PFN4/WDPCP/DCTN1/CORO1C/AKT2/PXN/ARHGAP32/MYO1D/INSC/GPSM2/NEDD9/KDF1/GAD1/PLA2G4C/DYNC1H1/PSEN1/C2CD5/LAMC2/CTTNBP2/TRIP10/FGB/FERMT2/GIPC1/GRK4/CLASP2/AGTRAP/TRAF2/TRAF6/ARHGEF7/KCNC3/AQP7/SPINK5/FRYL/…
mannosyltransferase activity	mannosyltransferase activity	18	0.560411	1.6551	0.00690921	4319	tags=61%, list=23%, signal=47%	DPY19L4/TMTC3/ALG1/ALG12/POMT1/DPY19L2/DPY19L3/DPY19L1/ALG9/PIGB/POMT2
tricarboxylic acid cycle	tricarboxylic acid cycle	33	-0.295154	-1.64356	0.0070922	2019	tags=42%, list=11%, signal=38%	IDH2/OGDHL/SDHC/FAHD1/SDHB/MDH1/DLD/IDH3B/SUCLG1/SUCLG2/FH/SDHD/IDH3G/MDH2
glycine metabolic process	glycine metabolic process	7	-0.644279	-1.88616	0.00712719	734	tags=57%, list=4%, signal=55%	SHMT1/BAAT/PHGDH/GLYAT
U7 snRNP	U7 snRNP	7	-0.648257	-1.89781	0.00712719	6740	tags=86%, list=35%, signal=56%	SNRPF/SNRPD3/SNRPB/LSM10/SNRPG/SNRPE
transcription corepressor activity	transcription corepressor activity	219	0.331054	1.2979	0.00729927	7874	tags=53%, list=41%, signal=32%	PAWR/NR2F2/YAP1/MEIS2/WWTR1/ZNF653/GON4L/NOC2L/SIRT6/ARHGAP35/CDYL2/CASP8AP2/KCTD1/ATN1/ZMYND11/ZNF451/HSF4/DPF2/TBL1X/ZMYND8/RBFOX2/HDGF/ZNF281/SIN3A/PPP1R13L/AEBP2/ZEB1/KCNIP3/ZNF274/THRB/NR1H4/AJUBA/ZHX2/CBFA2T2/TBL1XR1/SCAI/NR0B2/RCOR2/CENPJ/LIMD1/RCOR3/ZNF136/NACC2/PIAS4/CCAR1/DAXX/PBXIP1/MAP3K10/CIR1/HDAC1/HOXC6/CBX4/HIPK2/MNT/NCOR2/RBBP8/CDX2/SDR16C5/TOB2/KMT5A/SKI/PIAS1/CITED2/BCOR/CDYL/Z…
cornified envelope	cornified envelope	25	0.513276	1.61834	0.00786328	5084	tags=52%, list=27%, signal=38%	DSG2/DSP/EVPL/PPL/PKP2/PKP4/CNFN/KRT10/DSC2/PKP3/PI3/EVPLL/JUP
estrogen metabolic process	estrogen metabolic process	20	-0.392189	-1.85073	0.00789889	613	tags=35%, list=3%, signal=34%	CYP2D6/HSD17B4/SULT1A1/CYP2C9/CYP3A4/CYP1A1/CYP1A2
translation initiation factor activity	translation initiation factor activity	48	-0.33583	-2.04684	0.008	1609	tags=38%, list=8%, signal=34%	EIF3G/EIF4E/MTIF3/EIF3J/EIF2A/EIF3L/EIF4B/EIF6/EIF1AY/EIF4A1/EIF3H/EIF3F/EIF3E/EIF4E2/EIF3M/EIF1/EIF3K/MCTS1
membrane protein ectodomain proteolysis	membrane protein ectodomain proteolysis	20	0.541104	1.6355	0.00800512	5463	tags=60%, list=29%, signal=43%	NCSTN/SPPL2A/ADAM10/ADAM9/DAG1/SPPL2B/PSEN2/MYH9/ADAM17/APH1A/BACE1/PSEN1
protein targeting to membrane	protein targeting to membrane	41	0.452662	1.54374	0.00814581	6522	tags=59%, list=34%, signal=39%	SEC63/PARD3/ZDHHC9/ZDHHC11B/ZDHHC23/ICMT/ZDHHC11/ZDHHC7/PRKCI/ARL6/ZDHHC20/ZDHHC14/VPS37A/MICALL1/MYO1C/CHM/RAB3IP/ZDHHC24/EXOC4/ZDHHC21/ZDHHC18/TAOK2/ZDHHC1/ADORA1
ganglioside biosynthetic process	ganglioside biosynthetic process	7	-0.634568	-1.85773	0.00822368	7002	tags=100%, list=37%, signal=63%	B4GALNT1/ST6GALNAC3/B3GALT4/ST8SIA4/ST6GALNAC6/ST8SIA6
internal protein amino acid acetylation	internal protein amino acid acetylation	7	-0.625819	-1.83212	0.00822368	2445	tags=71%, list=13%, signal=62%	MAPT/PCK1/EHHADH/NAA10/MDH2
insulin receptor binding	insulin receptor binding	19	0.549805	1.64139	0.00826535	4446	tags=53%, list=23%, signal=40%	SHC1/SORBS1/IGF1R/PTPN11/SRC/LMBRD1/PHIP/ENPP1/SNX1/GRB10
serine-type carboxypeptidase activity	serine-type carboxypeptidase activity	5	0.790919	1.66429	0.00827943	1393	tags=60%, list=7%, signal=56%	CPD/SCPEP1/CTSA
phosphatidylinositol 3-kinase complex	phosphatidylinositol 3-kinase complex	20	0.540366	1.63327	0.00832533	4285	tags=45%, list=22%, signal=35%	PIK3R2/SOCS5/PIK3CB/PIK3CA/SOCS6/SOCS7/PIK3C2A/PIK3C2B/PIK3C2G
SRP-dependent cotranslational protein targeting to membrane	SRP-dependent cotranslational protein targeting to membrane	11	0.628713	1.65586	0.00846876	2448	tags=36%, list=13%, signal=32%	SEC61A1/SEC63/SRPRA/SSR3
triglyceride metabolic process	triglyceride metabolic process	25	-0.313833	-1.60944	0.00862069	1263	tags=28%, list=7%, signal=26%	INSIG1/APOBR/APOH/CYP2E1/APOA2/APOC3/APOC1
dynactin complex	dynactin complex	8	-0.591807	-1.85077	0.00864731	7821	tags=100%, list=41%, signal=59%	DCTN2/ACTR10/DCTN4/ACTR1A/ACTR1B/DCTN3/ACTL8
peroxisomal matrix	peroxisomal matrix	49	-0.452379	-2.73784	0.00909091	1136	tags=47%, list=6%, signal=44%	SCP2/FABP1/ACOX2/PAOX/ACOT4/AMACR/DAO/EHHADH/NUDT7/ECH1/HSD17B4/CRYM/AGXT/BAAT/HACL1/ACAA1/GSTK1/PIPOX/HAO1/ECI2/ACOT2/DHRS4/GRHPR
regulation of cellular amino acid metabolic process	regulation of cellular amino acid metabolic process	49	-0.559584	-3.38665	0.00909091	2154	tags=51%, list=11%, signal=45%	PSMA2/PSMC2/PSMB7/PSMD8/PSMA1/PSMB4/PSMB1/PSMB5/PSMA3/PSMB2/AZIN1/PSMC3/PSMF1/PSMD11/PSMD4/PSMC1/PSMB8/PSMB10/PSME1/PSMA6/PSMB9/PSME2/PSMB6/PSMC5/PSMB3
nitrogen compound metabolic process	nitrogen compound metabolic process	6	0.752619	1.67492	0.00913185	1380	tags=50%, list=7%, signal=46%	SEC63/MYO1E/CAD
epithelial cell morphogenesis	epithelial cell morphogenesis	14	0.586407	1.63978	0.00940265	4132	tags=50%, list=22%, signal=39%	POF1B/FAT1/FLNB/SIPA1L3/PALLD/RILPL1/VSIG1
protein retention in ER lumen	protein retention in ER lumen	8	0.694672	1.68101	0.00942383	3028	tags=75%, list=16%, signal=63%	KDELR3/OS9/KDELR1/KDELR2/ANKRD13C/PDIA2
translational initiation	translational initiation	52	-0.290399	-1.80475	0.010101	1609	tags=35%, list=8%, signal=32%	EIF3G/EIF4E/EIF3J/EIF2A/EIF3L/UBA52/EIF4B/EIF6/EIF1AY/EIF4A1/EIF3H/EIF3F/EIF3E/EIF4E2/EIF3M/EIF1/PABPC1/EIF3K
translation elongation factor activity	translation elongation factor activity	19	-0.378008	-1.75176	0.0102041	761	tags=32%, list=4%, signal=30%	EEF1G/EEF1A1/TUFM/EIF5A/EEF1D/EEF1B2
transmembrane receptor protein tyrosine kinase signaling pathway	transmembrane receptor protein tyrosine kinase signaling pathway	93	0.37488	1.3902	0.0104135	4334	tags=34%, list=23%, signal=27%	MPZL1/TYRO3/ERBB3/INSR/EGFR/FRK/DDR1/ANGPTL1/EPHA2/FGFR2/IGF1R/CD3EAP/SRC/FGFR3/EPHA10/EPHA1/LMTK2/EPHB4/MET/PIK3CB/ERBB2/PTK6/EPHB6/PDGFRA/AHI1/NRTN/BDKRB2/DDR2/CSF1/EPHA6/YES1/RYK
PAM complex, Tim23 associated import motor	PAM complex, Tim23 associated import motor	5	-0.738255	-1.83189	0.0105634	2566	tags=80%, list=13%, signal=69%	DNAJC19/DNAJC15/GRPEL1/PAM16
DNA replication	DNA replication	132	0.351999	1.34057	0.0106021	9511	tags=68%, list=50%, signal=35%	NFIB/ACHE/KIN/POLE/SIN3A/RAD1/ATR/GRWD1/NFIA/RBBP4/REPIN1/DNAJC2/FEN1/RAD9A/RMI1/CHAF1B/ING4/NCOA6/UPF1/MRE11/RRM1/CDC6/TOP3A/IGHMBP2/POLK/RFC4/ORC2/POLI/WRN/ING5/POLH/TBRG1/POLD1/BARD1/SSRP1/HELB/MCM8/RPA4/POLA1/ATM/KAT5/MCM2/CHAF1A/CCDC88A/RAD50/ORC1/DNA2/LIG4/RBBP8/TOP1/ORC6/RECQL4/BRIP1/TICRR/BLM/RPA1/ORC4/TIPIN/SLX4/ORC5/DHX9/MCM3/TIMELESS/MCM4/SUPT16H/RECQL5/TOPBP1/BRCA1/RBM14/ATRIP/DTL/E4F…
SRP-dependent cotranslational protein targeting to membrane, translocation	SRP-dependent cotranslational protein targeting to membrane, translocation	8	0.690661	1.6713	0.0106167	2023	tags=50%, list=11%, signal=45%	SEC61A1/TRAM1/TRAM2/TRAM1L1
complement activation, alternative pathway	complement activation, alternative pathway	13	0.595403	1.63182	0.0106312	3139	tags=46%, list=16%, signal=39%	C5/C3/CFH/C7/C8G/C8A
cis-regulatory region sequence-specific DNA binding	cis-regulatory region sequence-specific DNA binding	27	0.495214	1.58156	0.0107482	7186	tags=70%, list=38%, signal=44%	TEAD1/SMAD3/TFCP2/TBP/TFAP2A/YY2/SP1/CXXC1/SMAD4/ZNF516/SP3/MTF1/HNF1B/E2F1/E2F3/CREBBP/NFE2/YY1/UHRF1
smoothened signaling pathway	smoothened signaling pathway	58	0.413424	1.46791	0.0107678	5110	tags=45%, list=27%, signal=33%	SEPTIN2/IFT80/RO60/CDON/IFT172/IFT46/TTC26/EVC/EVC2/TCTN3/TTBK2/TCTN2/TTC21B/PDX1/DISP2/CENPJ/PAX6/WDPCP/MAP3K10/HHAT/ARL13B/DYRK2/BMP4/HIPK2/SMO/IFT57
chromosome	chromosome	116	0.359736	1.35728	0.0117059	9301	tags=66%, list=49%, signal=34%	RCCD1/MPHOSPH10/INTS7/CD3EAP/ZMYND11/ESCO1/RAD1/ATR/GRWD1/SMC1A/RECQL/BAHD1/PAXIP1/ASH1L/CDK13/SMC3/TOP3A/ZFR/WRN/SETDB1/DDI2/EP300/MCM8/EHMT1/CDK9/CCDC137/NEIL1/TET3/CDK12/PWP1/PPHLN1/SETD1B/MDC1/SETD2/RECQL4/MCM9/ZBTB38/KMT5A/RBM19/BLM/PDS5B/CDYL/PRPF4B/THAP7/CDCA5/KDM8/PAK1/WAPL/STAG1/STAG2/SUPT16H/RECQL5/TOPBP1/BRCA1/TRIP13/FBXO11/C1orf131/DTL/UVSSA/CDCA2/FAAP20/PDS5A/RAD21/BOD1L1/NUMA1/SHLD2…
unsaturated fatty acid biosynthetic process	unsaturated fatty acid biosynthetic process	14	0.579876	1.62152	0.0117257	1659	tags=29%, list=9%, signal=26%	ELOVL1/DEGS1/SCD/ELOVL7
regulation of mitotic nuclear division	regulation of mitotic nuclear division	19	0.53789	1.60582	0.0118076	3239	tags=47%, list=17%, signal=39%	CUL7/L3MBTL1/CAV2/FBXW5/OBSL1/NFE2L1/CDK13/DAPK3/CUL9
chromatin organization	chromatin organization	101	0.36988	1.38111	0.0119107	7859	tags=56%, list=41%, signal=33%	BRD9/RCCD1/TET1/BRD4/CBX6/ZNF304/ATAD2/ZMYND11/TDG/HMG20A/L3MBTL1/SPIN1/PWWP3A/AEBP2/CHD6/BAG6/TCF7L1/DNAJC2/CDAN1/BCORL1/RBL1/FOXA2/DAPK3/BRWD1/BRD3/HDAC1/NUCKS1/EHMT1/L3MBTL3/HDAC11/L3MBTL2/BUD23/CBX4/MBTD1/MTF2/CHD9/PHF13/ZBTB7A/TLK1/HMGA2/RELA/PHF21A/DNMT1/SOX2/HNRNPU/TAF6/ZNF462/RSBN1/RBL2/CBX7/BANP/RCBTB1/SMARCAD1/HDAC8/EMSY/L3MBTL4/SS18L1
methionine metabolic process	methionine metabolic process	7	-0.612699	-1.79371	0.0120614	863	tags=57%, list=5%, signal=55%	MSRA/MTHFD1/GNMT/ADI1
angiogenesis	angiogenesis	211	0.326903	1.2794	0.0123988	2882	tags=23%, list=15%, signal=20%	CEACAM1/VEGFA/MYDGF/XBP1/EFNA1/KLF5/FN1/MMP14/THSD7A/CCN2/ITGA5/ANPEP/SRPX2/ITGAV/EMC10/NUS1/SHC1/FGFR2/PLCD3/ADM2/ANXA2/EPAS1/HOXB13/AMOTL1/MEIS1/ADAM15/MFGE8/ZNF304/FZD5/TSPAN12/EPHA1/VAV2/MAPK14/EPHB4/LEMD3/ANGPTL4/JAG1/NRP1/PIK3CA/MINAR1/SERPINE1/WASF2/PRKCA/TGFB2/POFUT1/LAMA5/NRCAM/HS6ST1/CIB1
membrane attack complex	membrane attack complex	7	0.699447	1.62464	0.0124725	3903	tags=71%, list=20%, signal=57%	C5/C7/C8G/C8A/C6
body fluid secretion	body fluid secretion	7	0.696248	1.61721	0.0132062	5311	tags=71%, list=28%, signal=52%	ANXA2/GUCA1B/SLC22A4/GUCA2B/EDN1
UDP-N-acetylglucosamine metabolic process	UDP-N-acetylglucosamine metabolic process	6	0.735986	1.6379	0.0132599	2478	tags=67%, list=13%, signal=58%	DPAGT1/GFPT1/SLC35A3/B4GALNT2
nuclear pore	nuclear pore	62	0.402682	1.43957	0.0133722	7365	tags=61%, list=38%, signal=38%	SENP2/NUP107/XPOT/TPR/NUP50/NUP160/NUP62/NUP205/TMEM33/NPIPA1/TNKS/XPO7/KPNA6/EIF5A2/RANGAP1/POM121/POM121C/NUP153/AGFG1/MYO1C/NUP133/MVP/IPO7/KPNB1/RGPD2/BICD2/NUP42/NUP58/NUP62CL/SNUPN/XPO4/KPNA5/AAAS/RANBP3/DDX19A/NDC1/NUP210/RGPD5
chloride channel activity	chloride channel activity	33	0.462879	1.52823	0.0135802	3937	tags=42%, list=21%, signal=34%	CLCC1/GABRA2/CLCN5/CFTR/SLC1A4/CLCN4/SLC26A6/GLRB/SLC26A7/CLDN4/CLCN3/SLC26A9/GABRG3/GABRE
cytoskeleton	cytoskeleton	319	0.307507	1.22608	0.0141986	5850	tags=37%, list=31%, signal=26%	CKAP4/PARD3/WASF1/CLU/PCLO/DAG1/ENAH/RNF128/MYO1E/GAS2L1/UACA/PLEKHH3/FRMD6/MTCL1/TENM1/FGD6/SLC7A11/CDC42BPA/DHCR24/TRIP11/CDC42EP1/PTPN14/FNBP1L/PTPN3/DMD/IGF2BP2/SHROOM3/FRMD4A/KITLG/MPZL2/MARCKSL1/PPL/SSH3/NEXN/TNKS1BP1/CEP295/FRMD1/CTTN/SYNJ2/USH1C/BICD1/EPPK1/PREPL/FGD4/EPB41L1/PKP4/AKAP12/VCL/DIXDC1/SYMPK/KIAA0556/AKAP9/ELMOD3/EVC2/PICK1/PACSIN2/TCTN2/SPIRE2/SPIRE1/PLEKHH1/TBCEL/IQCA1/NF2/…
cellular defense response	cellular defense response	46	-0.23729	-1.40672	0.0148148	2147	tags=26%, list=11%, signal=23%	SH2D1A/NCF1/KIR2DL4/MNDA/KIR3DL2/LSP1/SPN/LILRB2/PRF1/NCR1/CD5L/TYROBP
transforming growth factor beta receptor binding	transforming growth factor beta receptor binding	25	0.48851	1.54025	0.0156217	4891	tags=52%, list=26%, signal=39%	LRG1/GDF15/BMP2/INHBE/SMAD3/TGFB3/SMAD2/TGFB2/LEFTY1/INHA/INHBB/BMP4/TGFBRAP1
NADH dehydrogenase activity	NADH dehydrogenase activity	9	-0.524943	-1.74823	0.0160214	1006	tags=56%, list=5%, signal=53%	NDUFV2/NDUFS3/NDUFS7/NDUFV1/NDUFS8
defense response	defense response	59	-0.28801	-1.84073	0.0163934	2519	tags=36%, list=13%, signal=31%	MX1/IRGM/SP140/LILRB3/CEBPE/CLEC1A/LILRA1/TNIP1/NLRP3/CYSLTR1/HP/RNASE6/CD48/WAS/CD84/IL32/CAMLG/CYBB/CD83/LILRB5/CD74
transcription coactivator activity	transcription coactivator activity	260	0.313122	1.2374	0.0163984	8760	tags=56%, list=46%, signal=31%	ELF3/YAP1/MAGED1/WWTR1/MED16/NR2F1/SOX4/MTDH/BCL9/LPIN3/TRIP11/TRIP4/CALCOCO1/MED23/TRIM24/ACTN4/UBE3A/HSF2/TAF1/WBP2NL/GATA4/BIRC2/MRTFB/GMEB1/ZEB1/ARNT/TCF20/GTF2A1/NIBAN2/TFAP2A/NR1H4/HYAL2/RXRB/ARID1B/ATF6/SRCAP/RBPMS/MEF2A/PIAS2/BICRA/SP4/ING4/NCOA6/RNF20/NR2C2/TAF4/CCAR1/USP22/GABPA/TAF5L/TRIM32/SMARCC1/TCF3/DAXX/EP300/DDX17/KDM5A/HCFC2/CARM1/HCFC1/KMT2D/SMARCD3/WWC1/ABL1/KMT2C/KAT2A/ARID1A…
fatty acid alpha-oxidation	fatty acid alpha-oxidation	8	-0.5491	-1.71722	0.016677	1481	tags=62%, list=8%, signal=58%	SLC27A2/ALDH3A2/PECR/HACL1/HAO1
rough endoplasmic reticulum	rough endoplasmic reticulum	44	0.427731	1.47161	0.0168614	2023	tags=34%, list=11%, signal=31%	HM13/RPN2/RPN1/CKAP4/PLOD3/CANX/NUCB1/SUCO/CCDC47/TRAM1/SEC62/SLC7A11/MPZ/TRAM2/TRAM1L1
cartilage condensation	cartilage condensation	11	0.602514	1.58686	0.0173953	1687	tags=45%, list=9%, signal=41%	SOX9/CCN2/PKD1/BMP1/MAPK14
glycosaminoglycan catabolic process	glycosaminoglycan catabolic process	22	0.500914	1.54069	0.0179329	8101	tags=73%, list=42%, signal=42%	AGRN/GPC1/SDC4/SDC1/FUCA1/GPC4/GNS/HYAL2/IDUA/GUSB/GPC6/HGSNAT/HSPG2/GPC3/GLB1/SDC3
cytochrome-b5 reductase activity, acting on NAD(P)H	cytochrome-b5 reductase activity, acting on NAD(P)H	7	0.682005	1.58412	0.0184642	4755	tags=71%, list=25%, signal=54%	CYB5R3/CYB5R1/CYB5RL/CYB5R2/POR
mannosyl-oligosaccharide 1,2-alpha-mannosidase activity	mannosyl-oligosaccharide 1,2-alpha-mannosidase activity	7	0.682816	1.58601	0.0184642	2820	tags=71%, list=15%, signal=61%	MAN1A1/EDEM3/MAN1A2/MAN1B1/EDEM2
short-term memory	short-term memory	6	0.715184	1.59161	0.018639	2394	tags=33%, list=13%, signal=29%	ADNP/BRINP1
exoribonuclease activity	exoribonuclease activity	5	0.751338	1.58101	0.0187581	3312	tags=60%, list=17%, signal=50%	DCPS/EXOSC10/CNOT6
response to hypoxia	response to hypoxia	149	0.337961	1.29708	0.0188019	8126	tags=53%, list=42%, signal=31%	HSP90B1/PLOD2/VEGFA/PLOD1/TM9SF4/MMP14/CD24/ITGA2/PRKAA1/EGLN1/BMP2/EPAS1/PPARA/PAM/ACTN4/LONP1/SCAP/SMAD3/SLC11A2/BIRC2/ANGPTL4/ARNT/NOL3/NOS2/TGFB3/AJUBA/PSEN2/ATP1B1/SMAD4/TGFB2/EGLN3/F7/PKM/PLEKHN1/RYR2/LIMD1/ARNT2/MTHFR/SCFD1/EPO/HK2/EP300/SLC2A8/USF1/ADAM17/UCP3/ATM/REG1A/NOX4/ADM/LOXL2/CITED2/PML/LDHA/WTIP/NF1/RAF1/SOD3/ADORA1/PAK1/VEGFB/APAF1/SRF/CREBBP/MB/AGTRAP/CRYAB/MMP2/ERCC3/EGLN2/FU…
transmembrane receptor protein tyrosine phosphatase signaling pathway	transmembrane receptor protein tyrosine phosphatase signaling pathway	6	0.714344	1.58974	0.0188892	4254	tags=83%, list=22%, signal=65%	PTPRF/PTPRU/TRIO/PTN/FRS2
tetrahydrobiopterin biosynthetic process	tetrahydrobiopterin biosynthetic process	7	-0.589983	-1.72721	0.0191886	354	tags=43%, list=2%, signal=42%	GCH1/QDPR/PCBD1
DNA-binding transcription activator activity, RNA polymerase II-specific	DNA-binding transcription activator activity, RNA polymerase II-specific	341	0.302218	1.20794	0.019498	9213	tags=52%, list=48%, signal=27%	CREB3L3/NFIB/ELF3/SOX9/KLF5/ETV1/MEIS2/NR5A2/ETV4/HNF4G/CSRNP3/SOX4/ONECUT2/EPAS1/CREB3L2/PPARA/SREBF1/DMTF1/MEIS1/PITX1/ONECUT1/HNF1A/PBX1/HSF2/RREB1/SMAD3/GATA4/TFCP2/IRF2BP2/GMEB1/TARDBP/TFAP2A/NFIA/MEF2B/NR1H4/ATF6B/PLAG1/YY2/RXRB/SP1/NRF1/TCF12/SMAD4/SMAD2/ATF6/ZNF24/MEF2A/EHF/MGA/CDC5L/FOXJ3/ZNF300/NFE2L1/IRF3/ARNT2/MLXIP/ZBED1/ZNF292/TBX6/NR2C2/TBX15/PAX6/GABPA/FOXL2/MZF1/PTF1A/SIX1/ARID3B…
protein targeting to peroxisome	protein targeting to peroxisome	64	-0.384496	-2.49729	0.0196078	2020	tags=44%, list=11%, signal=39%	ACOX2/UBE2D1/PAOX/DECR2/PEX16/ACOT4/SLC27A2/AMACR/DAO/UBA52/EHHADH/NUDT7/ECH1/HSD17B4/PECR/AGXT/BAAT/HACL1/ACAA1/GSTK1/PIPOX/HAO1/UBE2D3/ECI2/UBE2D2/ACOT2/DHRS4/UBB
calcium-dependent phospholipid binding	calcium-dependent phospholipid binding	42	0.427892	1.46241	0.0197496	5835	tags=50%, list=30%, signal=35%	PCLO/ANXA2/ANXA4/ANXA13/ESYT3/SYT3/PLA2G4B/SYT9/SYT12/SYT13/SYT1/CPNE8/CPNE4/ESYT2/ANXA5/SYT7/PLA2G4C/SYT8/ESYT1/C2CD5/DOC2B
androgen metabolic process	androgen metabolic process	15	-0.418167	-1.74153	0.0198895	721	tags=53%, list=4%, signal=51%	UGT2B7/DHRS9/SRD5A2/AKR1C4/HSD17B4/AKR1D1/HSD17B8/CYP3A4
TIM23 mitochondrial import inner membrane translocase complex	TIM23 mitochondrial import inner membrane translocase complex	10	-0.476684	-1.67895	0.0202703	1815	tags=60%, list=9%, signal=54%	TIMM17B/SLC25A6/TIMM17A/TIMM10/ROMO1/PAM16
glutathione metabolic process	glutathione metabolic process	30	-0.278056	-1.51862	0.0207715	1586	tags=33%, list=8%, signal=31%	ALDH5A1/GLRX2/GSTA2/GSTP1/HPGDS/GSTK1/GSTZ1/ETHE1/GSTA1/SOD1
activation of JUN kinase activity	activation of JUN kinase activity	38	0.434121	1.46479	0.0209462	7239	tags=55%, list=38%, signal=34%	MUL1/MAP3K20/MAP2K7/MAP3K9/MAP3K21/HACD3/WNT5A/MAPK8IP3/DAXX/MAP3K10/RIPK1/DAB2IP/WNT7B/ERCC6/MAP3K6/MAP3K11/TNFSF11/MAP4K5/TAOK1/SPAG9/MAP3K2
phosphatidylinositol biosynthetic process	phosphatidylinositol biosynthetic process	75	0.379965	1.3838	0.0209482	7667	tags=53%, list=40%, signal=32%	CDS1/PI4KB/PIK3R2/PIP5K1A/PLEKHA4/PIK3R4/SYNJ2/INPP5E/ARF1/PIK3CB/PI4KA/SYNJ1/SLC27A1/PIK3CA/SBF1/MTMR3/MTMR9/MTMR12/PIP4K2B/OCRL/PIK3C2A/PLEKHA1/PIKFYVE/PIK3C2B/SH3YL1/INPPL1/PIK3C2G/PIP5K1C/PIK3C3/PITPNM3/MTMR7/MTMR2/INPP5J/PLEKHA8/PLEKHA3/PTPN13/MTMR4/SACM1L/PIP4K2C/RAB14
transforming growth factor beta receptor activity, type II	transforming growth factor beta receptor activity, type II	5	0.744917	1.56749	0.0213454	2438	tags=60%, list=13%, signal=52%	ACVR2A/ACVR2B/BMPR2
embryonic heart tube morphogenesis	embryonic heart tube morphogenesis	8	0.651644	1.57689	0.0213527	3142	tags=62%, list=16%, signal=52%	YAP1/TEAD2/ACVR1/MEGF8/RYR2
C21-steroid hormone biosynthetic process	C21-steroid hormone biosynthetic process	9	-0.513676	-1.71071	0.0213618	173	tags=33%, list=1%, signal=33%	STARD3/FDXR/FDX1
voltage-gated chloride channel activity	voltage-gated chloride channel activity	10	0.605154	1.55954	0.0221453	3025	tags=60%, list=16%, signal=51%	CLCN5/CLCN2/CLCN4/ANO6/CLCN6/CLCN3
microfilament motor activity	microfilament motor activity	13	0.567308	1.55482	0.0224933	6940	tags=77%, list=36%, signal=49%	MYO1E/MYH14/MYH4/MYH10/MYH9/MYO1C/MYO1D/MYO1B/MYH3/MYO5A
sodium ion transport	sodium ion transport	58	0.395223	1.40329	0.0226426	6813	tags=50%, list=36%, signal=32%	SCN9A/SLC5A6/SLC17A4/SLC22A5/SLC5A9/SCN8A/MFSD4B/SLC6A8/SLC38A7/SLC38A10/SLC38A1/SCN3B/NEDD4L/SLC4A11/SLC6A15/SLC5A1/NDUFA9/SLC5A11/SLC17A3/SLC22A4/SLC17A1/CATSPER3/FXYD3/SLC10A5/SLC4A5/SCNN1D/SCN3A/SLC38A11/SLC23A2
mitochondrial intermembrane space	mitochondrial intermembrane space	72	-0.331419	-2.26252	0.0227273	1728	tags=31%, list=9%, signal=28%	CHCHD4/HAX1/FGR/AIFM1/CHCHD10/SIRT5/PRELID1/SNCA/SDHAF3/TIMM10/CMC4/UQCC2/GATM/PARK7/PANK2/GFER/COX17/STOML2/TRIAP1/SOD1/BLOC1S1/CHCHD5
cardiac septum development	cardiac septum development	9	0.621692	1.55284	0.0236359	4847	tags=67%, list=25%, signal=50%	CRELD1/MYH10/TAB1/PCSK5/ADAMTS6/BMP4
transmembrane receptor protein tyrosine phosphatase activity	transmembrane receptor protein tyrosine phosphatase activity	15	0.542917	1.54106	0.023854	2195	tags=33%, list=11%, signal=30%	PTPRF/PTPRK/PTPRU/PTPRM/PTPRH
long-term memory	long-term memory	22	0.491596	1.51203	0.0239813	6855	tags=55%, list=36%, signal=35%	RELN/LDLR/PRNP/KAT2A/EIF2AK4/MTOR/PJA2/ADCY1/CPEB3/CTNS/BTBD9/SRF
signal peptide processing	signal peptide processing	11	0.586992	1.54598	0.0243763	3413	tags=55%, list=18%, signal=45%	HM13/SPCS2/FURIN/CLN5/PCSK5/SPPL3
interstitial matrix	interstitial matrix	11	0.586626	1.54502	0.0244907	5535	tags=73%, list=29%, signal=52%	ABI3BP/VWA1/NAV2/ADAMTSL4/KAZALD1/TNC/SMOC2/CCDC80
cell-cell junction assembly	cell-cell junction assembly	37	0.428904	1.44216	0.0252453	8313	tags=68%, list=43%, signal=38%	CDH17/CDH2/CDH1/CTNND1/TJP1/PKP2/CDH6/PKP4/NR1H4/TLN2/CTNND2/PARD6B/CDH15/PKP3/CDH12/FLCN/CDH11/HDAC7/CDH10/HEG1/ARVCF/GJC1/TRPV4/CDH19/CDH26
cell-substrate junction assembly	cell-substrate junction assembly	5	0.732692	1.54177	0.0271669	794	tags=60%, list=4%, signal=58%	FN1/ITGA5/ITGA6
fatty acid metabolic process	fatty acid metabolic process	49	-0.233792	-1.41493	0.0272727	1734	tags=31%, list=9%, signal=28%	CYP4A11/ACOT4/AOAH/CYP4F11/MECR/ALKBH7/MSMO1/CREM/SNCA/LYPLA1/BAAT/CRYL1/ACADSB/ACOT2/CYP1A1
humoral immune response	humoral immune response	38	-0.243269	-1.42158	0.027907	2252	tags=34%, list=12%, signal=30%	LTA/SH2D1A/EBI3/BLNK/TNF/MEF2C/IFNG/CD28/POU2F2/GPR183/CCL2/CD83/PSMB10
5S rRNA binding	5S rRNA binding	7	-0.557239	-1.63135	0.0296053	8482	tags=57%, list=44%, signal=32%	RRS1/EEF2/TST/GTF3A
signal recognition particle, endoplasmic reticulum targeting	signal recognition particle, endoplasmic reticulum targeting	8	-0.512384	-1.60239	0.0296479	9341	tags=100%, list=49%, signal=51%	SRP54/SRP9/SRP72/SRP19/BHLHE40-AS1/SRP68/SRP14
histone acetyltransferase complex	histone acetyltransferase complex	27	0.459397	1.46717	0.0299489	7217	tags=63%, list=38%, signal=39%	DPF2/KANSL3/ING4/RSF1/EP300/HCFC1/KAT6B/KAT5/KANSL1/MORF4L1/JADE3/PHF10/MORF4L2/WDR5/JADE1/CREBBP/MCRS1
endoderm development	endoderm development	15	0.531877	1.50973	0.0303397	7476	tags=80%, list=39%, signal=49%	LAMC1/ONECUT1/EXT1/SMAD3/GATA4/KIF16B/HDAC1/BMP4/EPB41L5/PELO/MED12/BPTF
5-phosphoribose 1-diphosphate biosynthetic process	5-phosphoribose 1-diphosphate biosynthetic process	5	-0.666374	-1.65353	0.0303697	1086	tags=60%, list=6%, signal=57%	PYGL/PRPS2/PRPSAP1
Golgi to endosome transport	Golgi to endosome transport	15	0.531488	1.50862	0.0308893	8138	tags=80%, list=43%, signal=46%	GBF1/MON2/VPS13A/AP2A1/DOP1A/KIF16B/SORT1/DOP1B/KLHL20/VPS13C/RAB14/AP4M1
Notch receptor processing	Notch receptor processing	9	0.606714	1.51543	0.0310442	5507	tags=78%, list=29%, signal=55%	NCSTN/APH1B/PSEN2/ADAM17/APH1A/PSEN1/DNER
nuclear origin of replication recognition complex	nuclear origin of replication recognition complex	9	0.606697	1.51539	0.0310442	6124	tags=78%, list=32%, signal=53%	REPIN1/ORC2/MCM2/ORC1/ORC6/ORC4/ORC5
cellular amino acid metabolic process	cellular amino acid metabolic process	24	-0.303697	-1.52478	0.0313112	1191	tags=29%, list=6%, signal=27%	HGD/BPHL/PEPD/SCLY/QDPR/PHGDH/DDC
exocyst	exocyst	19	0.499102	1.49002	0.0315586	5862	tags=53%, list=31%, signal=37%	SEPTIN2/WASHC1/EXOC7/EXOC6/EXOC2/EXOC3/EXOC6B/RAB10/EXOC4/EXOC8
transcription regulatory region sequence-specific DNA binding	transcription regulatory region sequence-specific DNA binding	69	0.375164	1.35576	0.0318369	7930	tags=57%, list=41%, signal=33%	CREB3L3/NR5A2/SOX4/SIX5/ZNF605/PPARA/SIN3A/POU5F1/TFAP2A/THRB/FOXK1/NR1H4/ATF6/NFE2L1/NONO/SIX1/SIX4/HDAC1/ZNF93/ZNF568/PPARD/SIX2/TBX18/RARB/NKX3-1/KDM3A/ZNF709/SOX2/PER2/ZNF658/KDM3B/NFE2/FOXK2/PRKN/DDIT3/NR1D1/CRY2/EGR1/JUN
phospholipid metabolic process	phospholipid metabolic process	50	0.398993	1.39469	0.032333	5739	tags=38%, list=30%, signal=27%	AGPAT2/GATA6/PLPP5/AGPAT1/LPGAT1/PLPP3/LCLAT1/AGPAT5/PLPP2/PLPPR2/PLA2G4B/GDPD1/PIP4K2B/AGPAT3/PLA2G2A/PLBD1/LPCAT4/PLA2G4C/PCSK9
renal water homeostasis	renal water homeostasis	25	0.467856	1.47513	0.0325016	2309	tags=32%, list=12%, signal=28%	ADCY5/WFS1/ADCY6/CYP4F12/AQP4/ADCY9/AQP3/RAB11A
atrial septum primum morphogenesis	atrial septum primum morphogenesis	5	0.721388	1.51798	0.0333765	2720	tags=80%, list=14%, signal=69%	ACVR1/SOX4/GATA4/TGFB2
structural molecule activity	structural molecule activity	115	0.342762	1.29239	0.0337135	8246	tags=56%, list=43%, signal=32%	MPZL1/COPG1/COPB2/DST/DSP/EVPL/LAMB1/CLDN1/MAPK8IP2/COPB1/COPA/SEC31A/PLEC/PPL/EPPK1/ERVK13-1/TUBG2/MPZ/EPB41L1/VCL/CAV2/JAG1/CTNNA1/TLN2/LAMB3/CLTC/FGA/CLDN4/MAP2/CROCC/CLDN16/CRYBB2/LAMA3/MAP4/MACF1/SNTG1/SEPTIN5/EVPLL/NPHP1/EPB41L2/JUP/COL4A3/ASPH/EIF3A/CLDN23/BVES/FGB/COPE/CLDN9/CLDN11/LAMB2/BGLAP/ROCK2/KRT39/CAV1/TUBGCP3/PNN/CLDN10/MAP1B/KRT18/CLTCL1/ADD1/NUMA1/KRT222
DNA damage checkpoint	DNA damage checkpoint	30	0.444216	1.44471	0.0345577	9639	tags=87%, list=50%, signal=43%	MAP3K20/PTPN11/INTS7/MAPK14/TP53BP1/RAD1/ATR/CEP63/RAD9A/EIF2AK4/RPA4/ATM/BRIP1/E2F1/TIPRL/HINFP/ATRIP/RAD17/RHNO1/DOT1L/DONSON/USP28/CLOCK/HUS1/PEA15/CHEK2
superoxide metabolic process	superoxide metabolic process	18	-0.347987	-1.56638	0.0351827	2170	tags=39%, list=11%, signal=35%	CYBA/NCF1/CCS/NCF4/NRROS/CYBB/SOD1
transforming growth factor beta-activated receptor activity	transforming growth factor beta-activated receptor activity	15	0.524159	1.48782	0.0359459	4051	tags=53%, list=21%, signal=42%	ACVR1/ACVR2A/ACVR2B/BMPR1A/BMPR2/ACVR1B/BMPR1B/LTBP4
glycosphingolipid metabolic process	glycosphingolipid metabolic process	38	0.418902	1.41344	0.0363748	5536	tags=53%, list=29%, signal=37%	UGCG/B3GALNT1/ESYT3/SMPD4/CTSA/CPTP/SMPD1/NEU1/STS/HEXB/ASAH1/HEXA/GBA/ESYT2/GBA2/SUMF1/ARSA/SUMF2/PSAP/ESYT1
endopeptidase inhibitor activity	endopeptidase inhibitor activity	31	0.439465	1.43809	0.0370141	3372	tags=42%, list=18%, signal=35%	C5/PROS1/SLPI/C3/C4B/TFPI/A2M/SERPIND1/ITIH4/WFDC2/C4A/SPINK1/PZP
phosphatidylserine metabolic process	phosphatidylserine metabolic process	5	0.712015	1.49826	0.0377749	2927	tags=80%, list=15%, signal=68%	SERINC1/SERINC3/SERINC5/SERINC2
galactose binding	galactose binding	5	-0.640125	-1.5884	0.0378521	54	tags=80%, list=0%, signal=80%	ENG/COLEC12/LGALS9/GALK1
fascia adherens	fascia adherens	8	0.619597	1.49934	0.0379339	5355	tags=75%, list=28%, signal=54%	CDH2/DSP/ACTN1/VCL/JUP/CTNNA3
scavenger receptor activity	scavenger receptor activity	44	0.404505	1.3917	0.0384967	5362	tags=48%, list=28%, signal=34%	SCARB1/LOXL4/SBSPON/SUSD2/SCARB2/LRP1/PRG4/CFI/ENPP3/ENPP1/SCARA5/PRSS12/CXCL16/SSC5D/LGALS3BP/ACKR3/HHIPL1/ENPP2/DMBT1/PGBD1/LOXL2
protein targeting to mitochondrion	protein targeting to mitochondrion	30	-0.260925	-1.42506	0.0385757	2452	tags=40%, list=13%, signal=35%	TIMM9/BID/FBXO7/SLC25A6/TIMM17A/TOMM22/TIMM8B/TIMM13/TIMM10/TOMM5/TOMM7/FIS1
purine ribonucleoside salvage	purine ribonucleoside salvage	5	-0.638848	-1.58523	0.0387324	358	tags=60%, list=2%, signal=59%	APRT/HPRT1/ADK
lipid droplet	lipid droplet	74	0.36705	1.33535	0.039021	5686	tags=43%, list=30%, signal=31%	CKAP4/ACSL3/CYB5R3/FAF2/RDH10/ANXA2/DHRS3/TSC1/RAB3GAP1/RBP1/PLIN3/OSBPL2/GBF1/PLIN5/ACSL4/HILPDA/TMEM135/LMLN/PLIN4/PRPF19/SPAST/LDAH/BCAP31/PNPLA2/ATG2B/CIDEC/PLIN1/LPCAT1/ABHD4/SDR16C5/FAAH2/AQP10
DNA helicase activity	DNA helicase activity	52	0.390784	1.3704	0.0396849	7259	tags=58%, list=38%, signal=36%	NAV2/FBH1/CHD6/RECQL/DDX11/RTEL1/XRCC6/MRE11/IGHMBP2/CHD1L/WRN/MCM8/RAD50/DNA2/CHD9/BRIP1/MCM9/ATRX/BLM/SETX/RAD54B/CHD7/CHD4/DHX9/MCM3/DHX36/MCM4/SMARCAD1/RECQL5/ERCC3
translational elongation	translational elongation	15	-0.372637	-1.55191	0.039779	761	tags=33%, list=4%, signal=32%	EEF1G/EEF1A1/TUFM/EEF1D/EEF1B2
mitochondrial calcium ion transmembrane transport	mitochondrial calcium ion transmembrane transport	21	-0.303858	-1.46049	0.0402576	1673	tags=33%, list=9%, signal=30%	VDAC1/MAIP1/PHB/PMPCB/STOML2/MCUR1/SMDT1
serine-type endopeptidase inhibitor activity	serine-type endopeptidase inhibitor activity	63	0.37614	1.34693	0.0408122	7912	tags=59%, list=41%, signal=35%	APLP2/SERPINA10/AGT/SERPINH1/SLPI/SPINT1/FURIN/TFPI/PAPLN/A2M/ITIH5/SERPIND1/CD109/SERPINE1/SERPINI1/ITIH4/WFDC2/SPINK1/PZP/SERPING1/SERPINA5/PI3/CPAMD8/SERPINB6/SPINK13/SERPINE2/SERPINA12/COL7A1/SPOCK1/SERPINA11/ANOS1/CRIM1/APP/COL6A3/ITIH2/SPINK5/SERPINB8
negative regulation of cell adhesion	negative regulation of cell adhesion	40	0.410651	1.39573	0.04091	3299	tags=30%, list=17%, signal=25%	CD164/ERBB3/ADAM10/PLXNA2/MIA3/FBLN1/PLXNB2/PLXNB1/RND1/PLXNA1/PLXNA3/TNC
endocardial cushion development	endocardial cushion development	7	0.640261	1.48716	0.0412081	4847	tags=71%, list=25%, signal=53%	ERBB3/CRELD1/GATA4/BMPR2/BMP4
glutathione catabolic process	glutathione catabolic process	5	0.704194	1.4818	0.0416559	2182	tags=40%, list=11%, signal=35%	GGT7/CHAC1
N-acetyllactosamine synthase activity	N-acetyllactosamine synthase activity	5	0.704836	1.48315	0.0416559	2843	tags=60%, list=15%, signal=51%	B4GALT4/B4GALT2/B4GALT5
receptor-mediated endocytosis	receptor-mediated endocytosis	107	0.342957	1.28634	0.0427342	4278	tags=31%, list=22%, signal=24%	HSP90B1/WASF1/HIP1R/INSR/TFR2/CALR/PLA2R1/HYOU1/SCARB1/APOB/PI4KB/IGF2R/DNAJC6/DAB2/CTTN/DNAJC13/SCARB2/DNM2/LRP1/M6PR/CLTC/SNX9/LDLRAP1/LRP1B/VLDLR/SFTPD/AMN/CXCL16/LDLR/LRP3/DNM1/MASP1/MICALL1
transcription, DNA-templated	transcription, DNA-templated	96	0.348554	1.29583	0.0439527	8463	tags=61%, list=44%, signal=34%	ARHGAP35/POLR3A/GPBP1L1/PPP5C/MYNN/NUP62/ABLIM3/DIDO1/PHF3/PPP1R13L/ARNT/BAZ2A/THRB/ATF6B/TCEANC/SCAI/MEF2A/GTF2H2C/TCEANC2/TCF3/SMARCD3/ZNF217/PWP1/XAB2/ABLIM2/SKI/HOXC9/BCL3/ZBTB7A/COL4A2/MMS19/CREBZF/POLR2B/SPOCD1/ASH2L/HIRA/ASXL2/RRAGC/THAP1/E2F1/PLAGL2/TAF1B/ASXL3/POLR2C/SWT1/MED20/HINFP/EPC1/LIN52/DTX1/FUBP3/ASXL1/RFX3/INO80/DRG1/POLR2D/LIN9/LDB1/ZNF219
behavioral fear response	behavioral fear response	19	0.486269	1.45171	0.0443323	4449	tags=37%, list=23%, signal=28%	EIF4G1/MAPK8IP2/ALS2/BRINP1/DRD4/LYPD1/USP46
peptide metabolic process	peptide metabolic process	12	0.548324	1.4733	0.0445701	968	tags=25%, list=5%, signal=24%	CPD/CPM/CPE
leukocyte cell-cell adhesion	leukocyte cell-cell adhesion	24	-0.292049	-1.4663	0.0450098	2346	tags=54%, list=12%, signal=48%	MSN/SYK/TSTA3/SELE/PTPRC/TNIP1/CCL5/PECAM1/VCAM1/ITGA4/CD209/ITGB2/FERMT3
xenobiotic metabolic process	xenobiotic metabolic process	79	-0.308459	-2.09727	0.0454545	1371	tags=32%, list=7%, signal=30%	HSP90AB1/GSTA2/CYP2D6/CBR3/GSTP1/BPHL/CMBL/ALDH3A1/AKR7A2/CYP2E1/MGST2/SULT1A2/S100A12/SULT1A1/EPHX1/AKR7A3/CYP2C9/ACSM1/AKR1C1/ACSM2B/CYP3A4/GSTA1/GLYAT/FMO3/CYP1A2
actin binding	actin binding	237	0.305194	1.20139	0.0454954	7274	tags=46%, list=38%, signal=29%	MYO6/ITGB1/CEACAM1/PAWR/EPS8L3/DST/WASF1/PLEKHH2/CGN/DMTN/SPTBN1/FLNB/IPP/DAG1/ENAH/RDX/MYLK/SORBS1/PLEC/DMD/BAIAP2L1/EPS8/PALLD/MARCKSL1/SSH3/EPS8L2/HOOK1/FGD4/ACTN4/SHANK3/MYH10/WASHC1/EPB41L1/MAP1S/VCL/MICAL3/DIXDC1/TNNT2/DIAPH2/INF2/TWF1/SPIRE2/TMOD3/SPIRE1/TLN2/OPHN1/WASF2/SPTAN1/DNASE1/NF2/RUSC1/LIMCH1/AVIL/GC/MYH9/CROCC/EPS8L1/PHACTR4/CALD1/VPS18/EPB41/MYO19/TNS1/FHOD3/MYO9A/INPPL1/MACF1/D…
nucleic acid binding	nucleic acid binding	138	0.328166	1.2531	0.0455137	9073	tags=61%, list=47%, signal=32%	EHD2/TMEM63A/BRD9/TFIP11/FIZ1/ZBED9/TRIM27/RBAK/WIZ/ZNF608/ZNF318/TRIT1/GPATCH2/ZNF609/GPATCH3/DBF4B/ANKZF1/PAN2/WBP4/TTC14/ZNF862/TRIM23/GTF2H2/ENPP3/ZXDC/KRBA2/ZUP1/EEA1/EXD2/GTF2H2C/ENPP1/ZNF385D/TSEN34/GPANK1/GIN1/BRAP/ZDBF2/YOD1/ENDOD1/ZXDB/IMPDH1/DZIP1L/ARPP21/REXO2/C11orf95/AGGF1/R3HCC1/ZNF720/ENPP2/PNMA3/ZNF878/ZNF587B/EHD3/METTL4/RCAN2/ACIN1/EXOG/PEG3/ZNF852/SREK1IP1/TBK1/ZSCAN26/SCAPER/…
calcium activated cation channel activity	calcium activated cation channel activity	10	0.571592	1.47305	0.0469435	3842	tags=50%, list=20%, signal=40%	TMEM63B/TMEM63A/ANO6/ANO10/CATSPER2
oxaloacetate metabolic process	oxaloacetate metabolic process	8	-0.484419	-1.51494	0.0475602	2021	tags=62%, list=11%, signal=56%	GOT2/PCK1/MDH1/NIT2/MDH2
ferric iron binding	ferric iron binding	7	-0.523401	-1.53228	0.0476974	533	tags=43%, list=3%, signal=42%	FXN/FTH1/FTL
mesoderm development	mesoderm development	27	0.443313	1.4158	0.0485234	1503	tags=22%, list=8%, signal=21%	MESD/VEGFA/ACVR2A/ACVR2B/EXT1/ETS2
substrate-dependent cell migration, cell extension	substrate-dependent cell migration, cell extension	9	0.584093	1.45893	0.0495061	2575	tags=56%, list=13%, signal=48%	CTTN/MYH10/CD2AP/NRP1/OPHN1
small GTPase mediated signal transduction	small GTPase mediated signal transduction	78	0.356975	1.30518	0.0497044	6850	tags=41%, list=36%, signal=26%	DOCK6/BCR/ARFIP2/RAPGEF5/ARHGAP1/VAV2/PLD1/CHML/DOCK5/KNDC1/HACD3/DOCK7/DNAJA3/RAB18/DIRAS3/RUNDC3A/DOCK4/RGL3/RAPGEFL1/USO1/RASGRF2/ARHGAP32/RIN2/CHM/ITSN1/KRIT1/ARHGAP33/RRAGC/TNK2/PLD2/RALGPS1/RALGPS2
carbohydrate metabolic process	carbohydrate metabolic process	98	0.345079	1.28538	0.0497597	8569	tags=57%, list=45%, signal=32%	GCNT3/MLEC/PGM3/INSR/B4GALT4/CHID1/GANAB/SLC35A1/FUT4/B4GALT2/NAGPA/GLB1L/SIAE/PHKA2/LDHC/GCNT4/POMT1/FUT2/HYAL2/KLB/HAS3/MYORG/GPI/GBE1/TFF1/NANP/B4GALT7/HEXA/SLC2A8/PIGQ/UEVLD/CASD1/GUSB/B4GALT6/MDH1B/DHDH/IDH3A/GLB1L2/FUT1/SLC3A1/CHST3/CHST4/SLC2A4/AMY2B/PGGHG/ST8SIA5/XYLB/NEU3/CS/GALK2/PARG/HYAL1/ST8SIA1/GNPDA2/YDJC/GALNT7
sensory perception of sound	sensory perception of sound	102	0.34327	1.28272	0.0498499	6524	tags=45%, list=34%, signal=30%	MYO6/MARVELD2/NAV2/ROR1/ATP8B1/WFS1/MYH14/TPRN/CCDC50/CACNA1D/USH1C/PGAP1/NIPBL/EPS8L2/DCDC2/TBL1X/TRIOBP/MYO1A/EYA1/TFAP2A/LRIG2/ATP2B2/THRB/TUB/ICAM1/COL1A1/TMIE/HEXB/SLC9A3R1/UCN/SIX1/SLC52A3/FZD4/ZNF354A/GABRB3/EYA4/SERPINB6/COL4A3/PSAP/TECTA/SPTBN4/SOBP/CHD7/COCH/USH2A/GSDME
chemokine receptor activity	chemokine receptor activity	13	-0.380756	-1.49031	0.0506567	11862	tags=85%, list=62%, signal=32%	CXCR3/CCR4/CCR8/CCR2/ACKR2/CCR5/CX3CR1/CCRL2/CXCR1/CCR1/CMKLR1
protein localization	protein localization	63	0.37075	1.32762	0.0506634	6517	tags=52%, list=34%, signal=35%	PLOD3/PARD3/ODR4/DHCR24/CCDC68/ALS2/DUOXA2/DUOXA1/WNK4/AP4E1/VPS13A/NBEA/HEATR5A/CDAN1/NRCAM/HEATR5B/ULK1/CCDC120/CROCC/STK11IP/TSC2/MAPRE3/GGA1/AP4B1/TRAK2/DOC2B/EXOC8/CEP250/AKAP10/RAB35/MLH3/CBY1/BIN3
determination of left/right symmetry	determination of left/right symmetry	49	0.386755	1.34879	0.0527699	7144	tags=55%, list=37%, signal=35%	ACVR1/ACVR2A/TBC1D32/ACVR2B/PCSK6/NPHP3/DISP1/IFT140/PCSK5/ARL6/KIF3B/DNAAF4/DNAH11/LEFTY1/RTTN/NEK8/RIPPLY2/RPGRIP1L/DYNC2H1/CITED2/PSKH1/AP1B1/PKD2/ARMC4/BICC1/DNAH5/GALNT11
muscle organ development	muscle organ development	73	0.359773	1.3068	0.0530965	8457	tags=56%, list=44%, signal=31%	CD164/SOX6/XBP1/ETV1/UNC45A/ACHE/NEB/DMD/KMT5B/CACNA1H/CAVIN4/ZNF609/FKTN/MRTFB/EVC/FOXK1/MEF2B/TCF12/LAMA5/MEF2A/CENPF/JPH1/SGCB/MKX/TEAD4/SGCE/ZFHX3/UTRN/SMTN/BVES/MYH3/POU6F1/FOXO4/CRYAB/COL6A3/ZBTB42/MEF2D/BTBD1/CHKB/EID2B/TAGLN
cellular sodium ion homeostasis	cellular sodium ion homeostasis	13	0.526731	1.44361	0.0533796	3108	tags=38%, list=16%, signal=32%	AGT/ATP1A1/C7/ATP1B1/NEDD4L
epidermal growth factor receptor binding	epidermal growth factor receptor binding	30	0.428481	1.39353	0.0543197	5581	tags=47%, list=29%, signal=33%	ITGA5/SHC1/AGR2/BTC/ATXN2/SOCS5/VAV2/ARF4/EFEMP1/SNX1/YES1/CNOT9/PLSCR1/TGFA
Golgi to plasma membrane transport	Golgi to plasma membrane transport	26	0.441751	1.40308	0.0545626	6551	tags=54%, list=34%, signal=35%	GOPC/ARFGEF2/ARF1/STEAP2/ARF4/DNM2/TRIM23/EXOC6/EXOC2/EXOC6B/RAB10/EXOC4/EXOC8/CCDC93
cytokine receptor activity	cytokine receptor activity	43	0.396164	1.35835	0.0548489	5811	tags=40%, list=30%, signal=28%	PRLR/IL22RA1/CNTFR/IL15RA/OSMR/IL20RA/IL10RB/IFNAR1/IL20RB/IL6ST/FZD4/IFNLR1/GHR/CRLF2/F3/LEPR/IFNAR2
regulation of striated muscle contraction	regulation of striated muscle contraction	7	-0.511625	-1.49781	0.0575658	9355	tags=100%, list=49%, signal=51%	ATP1A2/MYL2/MYBPH/SRI/TNNT3/MYBPC3
lipid transport	lipid transport	54	0.37765	1.33122	0.058693	6503	tags=46%, list=34%, signal=31%	ABCA8/STOML1/ABCA10/GULP1/ABCA2/PDZD8/ABCA9/ESYT3/TEX2/ABCA5/SPNS1/LRP10/APOL6/VLDLR/ESYT2/CHKA/SERPINA5/APOA4/PSAP/ESYT1/ABCA1/TSPO/PLEKHA8/APOL1/FABP6
postreplication repair	postreplication repair	10	-0.419731	-1.47835	0.0593093	714	tags=40%, list=4%, signal=39%	UBE2B/UBE2V2/NSMCE1/UBE2A
UDP-N-acetylglucosamine biosynthetic process	UDP-N-acetylglucosamine biosynthetic process	11	0.545761	1.43739	0.0596246	194	tags=18%, list=1%, signal=18%	PGM3/GFPT1
low-density lipoprotein particle receptor activity	low-density lipoprotein particle receptor activity	11	0.543968	1.43267	0.0616846	3579	tags=55%, list=19%, signal=44%	LRP6/LRP10/LRP1/VLDLR/CXCL16/LDLR
neural retina development	neural retina development	13	0.519816	1.42466	0.062444	6893	tags=69%, list=36%, signal=44%	ATP2B4/TGFB2/GPM6A/SMARCD3/ACTL6A/ATOH7/PSEN1/CASP2/ATP2B1
neuropeptide hormone activity	neuropeptide hormone activity	13	0.519221	1.42303	0.0631155	4807	tags=46%, list=25%, signal=35%	NTS/UCN/GAL/CALCB/NPFF/HCRT
volume-sensitive anion channel activity	volume-sensitive anion channel activity	7	0.615537	1.42973	0.0634629	1375	tags=43%, list=7%, signal=40%	LRRC8E/LRRC8D/LRRC8A
visual perception	visual perception	120	0.328771	1.24332	0.0645258	7088	tags=48%, list=37%, signal=30%	KIFC3/CNGA1/RDH10/CRYGS/CRYBG3/WFS1/ZIC2/EPAS1/DHRS3/GUCA1B/HSF4/EFEMP1/GLRB/ARL6/HMCN1/BBS10/BBS1/OPA1/CLN6/EYA3/ATF6/CACNB2/COL1A1/ROM1/CPLX3/PAX6/CRYBB2/CYP4V2/SLC24A1/TACSTD2/VSX1/CRYBA2/MYO9A/OPA3/CHM/AOC2/EYA4/LRAT/VAX2/FAM161A/BBS9/LUM/BBS4/BBS5/POU6F2/ABLIM1/RPGR/WDR36/GUCY2D/RGS9/USH2A/LAMB2/OLFM2/MYO5A/GPR143/CACNA1F/RDH12
glucose:sodium symporter activity	glucose:sodium symporter activity	5	0.67438	1.41907	0.0646831	3520	tags=60%, list=18%, signal=49%	SLC5A9/SLC5A1/SLC5A11
long-chain fatty acid-CoA ligase activity	long-chain fatty acid-CoA ligase activity	10	0.550076	1.4176	0.066782	2207	tags=40%, list=12%, signal=35%	ACSL3/SLC27A4/ACSL4/SLC27A1
heme biosynthetic process	heme biosynthetic process	20	-0.294123	-1.38796	0.0679305	1434	tags=50%, list=7%, signal=46%	COX10/ATP5IF1/FECH/ALAD/SLC25A38/HMBS/UROS/TMEM14C/FXN/ALAS1
intermediate filament	intermediate filament	44	0.387681	1.33381	0.0681564	2081	tags=27%, list=11%, signal=24%	DST/DSP/EVPL/SYNM/PLEC/SLC1A4/PPL/PKP2/CLIP1/EPPK1/KRT8/KRT10
membranous septum morphogenesis	membranous septum morphogenesis	9	0.565769	1.41316	0.0684384	5888	tags=67%, list=31%, signal=46%	FGFR2/VANGL2/TGFB2/FZD1/BMP4/NSD2
tRNA export from nucleus	tRNA export from nucleus	34	0.409389	1.35775	0.0687141	9832	tags=82%, list=51%, signal=40%	NUP107/XPOT/TPR/NUP155/SSB/NUP50/NUP160/NUP62/NUP205/NUP188/NUP43/POM121/POM121C/NUP153/NUP133/NOL6/NUP42/NUP58/AAAS/NDC1/NUP210/NUP214/RAE1/NUP93/NUP35/NUP85/RANBP2/NUP37
regulation of transcription by RNA polymerase III	regulation of transcription by RNA polymerase III	10	0.54793	1.41207	0.0687428	7303	tags=80%, list=38%, signal=50%	TENM1/BRF2/ZNF76/ZNF143/POLR3C/ZNF345/DHX36/BRCA1
phosphatidic acid biosynthetic process	phosphatidic acid biosynthetic process	37	0.400512	1.34669	0.068888	10590	tags=78%, list=55%, signal=35%	AGPAT2/AGPAT1/LIPH/LCLAT1/AGPAT5/PLD1/SLC27A1/PLA2G4B/AGPAT3/ALPI/GNPAT/PLA2G2A/LPCAT1/LPCAT4/PLD2/PLD6/PLA2G4D/PLA2G1B/PLA2G5/DDHD2/PLA2G10/GPAT4/GPD1L/DDHD1/GPAT3/DGKQ/AGPAT4/ACP6/PNPLA3
cAMP biosynthetic process	cAMP biosynthetic process	8	0.582278	1.40903	0.0696648	2012	tags=38%, list=11%, signal=34%	ADCY5/ADCY6/ADCY9
microtubule-based movement	microtubule-based movement	69	0.355898	1.28614	0.070704	10256	tags=71%, list=54%, signal=33%	KIFC3/WDR78/KIF5B/DYNC1I2/DYNC1LI2/WDR60/KIFAP3/KIF21A/KIF3B/KIF12/KIF27/KIF13A/KIFC2/DNAH11/KIF13B/KIF16B/WDR34/DNHD1/DNAL4/KLC2/DNAH14/DYNC1H1/KIF5A/DYNC2H1/BICD2/DNAH12/KIF1B/DNAH5/KLC1/DNAH7/DYNLRB2/KIF7/KIF24/DNAH6/KIF2C/DYNLRB1/KIF20A/KIF3C/KIF14/KIF5C/KIF18A/KTN1/KIF20B/DYNC1I1/DNAH1/KIF26A/KIF25/KIF23/KIF11
axonogenesis	axonogenesis	58	0.36819	1.3073	0.0707457	7415	tags=57%, list=39%, signal=35%	PARD3/FGFR2/AFG3L2/NUMBL/ALS2/MAP1S/ANK3/FLOT1/RTN4R/DOCK7/PARD6B/NRCAM/MAP2/S100A6/SPAST/RYK/STK11/PICALM/ADCY1/VAX2/BRSK1/BRSK2/RAB10/SPTBN4/NUMB/TAOK2/TRIM46/PAK3/ISL2/RAB3A/TOP2B/APP/APBB1
ventricular septum development	ventricular septum development	30	0.418397	1.36074	0.0711847	9559	tags=77%, list=50%, signal=38%	CPLANE1/TRIP11/SALL4/DNM2/GATA4/DAND5/SALL1/CCN1/NPRL3/FRS2/HECTD1/DCTN5/LUZP1/HEG1/MDM4/SMAD6/HES1/LMO4/LTBP1/PAX8/LRP2/SUFU/XIRP2
ameboidal-type cell migration	ameboidal-type cell migration	6	0.63282	1.40831	0.0714286	4500	tags=50%, list=24%, signal=38%	WASF2/SGPL1/PDXDC1
protein phosphorylation	protein phosphorylation	425	0.281395	1.13332	0.0716928	9939	tags=58%, list=52%, signal=29%	ADAM10/INSR/FRK/ACVR1/MAPK6/BCR/GUCY2C/MYLK/RIOK3/PHKA1/PRKAB2/NEK11/ADM2/ACVR2A/PRKAA1/MAP3K20/CDC42BPA/BMP2/DMPK/ACVR2B/BRD4/CDK18/ALPK3/CAMK2D/SCYL2/SGK2/PIK3R4/PKN3/PHKA2/MOK/SMAD5/PRKAB1/WNK1/MAP3K9/MAP3K21/LATS1/PPP4R1/IGFBP3/LMTK2/CNTD2/MAP4K3/TAF1/HUNK/CASK/ERBB2/PTK6/SIK2/CDKL5/WNK2/WNK4/PKN2/PICK1/CDK19/PIK3CA/CLK2/CSNK1E/PRKCI/CDK20/TRIO/CSNK2A1/PRKAA2/SCYL3/BMPR1A/BMPR2/FASTK/GTF2H2/A…
female pregnancy	female pregnancy	66	0.35843	1.28996	0.0723182	3482	tags=29%, list=18%, signal=24%	AGT/MAGED2/ITGA5/ITGA2/ADIPOR2/COL16A1/TEAD3/CAD/HFE/SPHK2/TGFB3/OXTR/UMPS/STS/CLDN4/EPN1/PZP/PAPPA/UCN
malate metabolic process	malate metabolic process	7	-0.498302	-1.4588	0.0723684	1303	tags=43%, list=7%, signal=40%	MDH1/FH/MDH2
anion transport	anion transport	10	0.543825	1.40149	0.0730104	3624	tags=50%, list=19%, signal=41%	SLC17A5/SLC4A2/LRRC8A/SLC26A7/SLC26A9
manganese ion transport	manganese ion transport	6	0.630294	1.40269	0.0738054	5553	tags=67%, list=29%, signal=47%	TRPC1/SLC11A2/SLC30A10/TRPC4
neurofilament	neurofilament	6	0.630237	1.40256	0.0738054	3100	tags=50%, list=16%, signal=42%	NRP1/LDLRAP1/SHANK2
cysteine-type endopeptidase activity	cysteine-type endopeptidase activity	63	0.360996	1.2927	0.0738842	9201	tags=60%, list=48%, signal=31%	CTSL/USP5/USP33/PDIA3/CTSF/CTSK/USP48/USP49/USP9X/RCE1/ATG4B/USP35/USP34/USP20/USP8/USP47/USP13/CTSV/USP46/USP42/USP14/CASP10/USP40/CASP2/BLMH/MALT1/USP37/USP30/USP24/TINAG/USP1/CTSB/ATG4A/UCHL1/CASP9/USP28/CTSZ/CASP8
sodium:phosphate symporter activity	sodium:phosphate symporter activity	6	0.629934	1.40189	0.0741806	4195	tags=67%, list=22%, signal=52%	SLC17A4/SLC17A3/SLC20A2/SLC20A1
Golgi stack	Golgi stack	32	0.412054	1.35372	0.0742763	9018	tags=72%, list=47%, signal=38%	GALNT2/GBF1/COG2/MBTPS1/GOLGB1/AKAP9/RAB27B/SULF1/OCRL/VCPIP1/RASIP1/USO1/RAB34/RAB30/TRAPPC4/TMBIM4/NSF/DNMBP/RAB14/CLN3/LYPLA2/MGAT2/ZFYVE1
succinate metabolic process	succinate metabolic process	7	-0.494301	-1.44709	0.0767544	2214	tags=71%, list=12%, signal=63%	ALDH5A1/SDHB/SUCLG1/SUCLG2/SDHAF3
regulation of heart contraction	regulation of heart contraction	23	0.44124	1.36903	0.0767769	2332	tags=30%, list=12%, signal=27%	DMPK/CAMK2D/S100A1/CACNA1H/GLP1R/TNNT2/THRB
chemotaxis	chemotaxis	104	-0.20639	-1.45524	0.0769231	1828	tags=28%, list=10%, signal=25%	CCL17/CXCR1/ECSCR/HRG/CCR1/RARRES2/CMKLR1/CCL23/FGF2/CYSLTR1/DOCK2/CCL5/CXCL10/C3AR1/CCL18/PLAU/FPR3/CXCR4/PROK2/CMTM7/CCL8/CCL13/SPN/CCL25/PLGRKT/CCL2/CCL3/LECT2/CCL16
regulation of cell growth	regulation of cell growth	65	0.357353	1.28405	0.0786777	3347	tags=31%, list=17%, signal=25%	CEACAM1/BCAR1/AGT/PLCE1/DDR1/PAK4/AGTR1/BLZF1/CAMK2D/CRKL/SGK2/IGFBP3/ARHGEF11/IGFBPL1/KAZALD1/CLSTN3/CDC73/ATAD3A/NET1/CLSTN1
growth factor activity	growth factor activity	116	0.326102	1.23037	0.0795398	5900	tags=38%, list=31%, signal=26%	VEGFA/AGT/CCN2/BTC/GDF15/NRG4/BMP2/INHBE/BMP1/KITLG/CD320/GRN/DKK1/HDGF/EFEMP1/JAG1/TIMP1/TGFB3/TGFB2/RABEP2/PTN/NRTN/GPI/LEFTY1/TFF1/NRG2/INHA/CSF1/FGF17/FGF19/LIF/INHBB/FGF7/IL34/BMP4/REG1A/BDNF/FGF14/ARTN/TGFA/NRG1/CLCF1/HGF/GMFB
type II transforming growth factor beta receptor binding	type II transforming growth factor beta receptor binding	7	0.598845	1.39096	0.0799707	2720	tags=43%, list=14%, signal=37%	BAMBI/TGFB3/TGFB2
DNA-dependent ATPase activity	DNA-dependent ATPase activity	42	0.384917	1.31554	0.0805253	8731	tags=67%, list=46%, signal=36%	MSH6/MSH2/XRCC2/CHD6/RBBP4/GTF2H2/DDX11/IGHMBP2/ERCC6/CDK7/BLM/RAD54B/TTF2/DHX36/SMARCAD1/GTF2H1/ERCC3/BPTF/GTF2H3/INO80/CHD8/RAD51D/DMC1/SMARCA4/MSH5/XRCC3/GTF2H4/ERCC2
succinyl-CoA metabolic process	succinyl-CoA metabolic process	6	-0.53255	-1.4396	0.0811753	8954	tags=50%, list=47%, signal=27%	ACOT4/SUCLG1/SUCLG2
long-chain fatty acid metabolic process	long-chain fatty acid metabolic process	19	0.458559	1.36899	0.0816874	2207	tags=32%, list=12%, signal=28%	ACSL3/CYP4F12/SLC27A4/PAM/ACSL4/SLC27A1
transcription by RNA polymerase II	transcription by RNA polymerase II	244	0.296058	1.16679	0.0831917	8731	tags=52%, list=46%, signal=29%	GATA6/ELF3/XBP1/KLF5/ETV1/GLIS3/MEIS2/MED16/RPAP1/SUPT5H/TRIP11/EPAS1/RNMT/SCAF1/POLR2J3/KMT2A/TRIM24/GTF2I/HSF2/DVL1/TAF1/RREB1/TAF3/MBD1/POU5F1/TBP/TARDBP/LEO1/TAF2/GTF2A1/BMPR2/GTF2H2/NCBP2/CCNT2/ZNF202/CDC73/TAF1C/TAF13/PHRF1/EHF/ASH1L/PDX1/NFE2L1/IRF3/ZNF148/ZNF136/AFF4/TAF4/PAX6/NCAPG2/GABPA/TAF5L/TRIM29/YBX2/TAF1A/TMF1/NFX1/IWS1/USF1/PRDM4/SSRP1/ZNF143/CDK9/ATF4/TAF4B/TSC22D1/ERCC6/MNT/KLF…
transmembrane-ephrin receptor activity	transmembrane-ephrin receptor activity	13	0.502999	1.37857	0.0844897	4110	tags=54%, list=21%, signal=42%	EPHA2/EPHA10/EPHA1/EPHB4/EPHB6/EFNA4/EPHA6
voltage-gated sodium channel activity	voltage-gated sodium channel activity	11	0.525353	1.38364	0.0846876	6303	tags=64%, list=33%, signal=43%	SCN9A/SCN8A/TPCN1/SCN3B/HCN3/PKD2/SCN3A
calcium transmembrane transporter activity, phosphorylative mechanism	calcium transmembrane transporter activity, phosphorylative mechanism	8	0.569219	1.37743	0.0846952	4309	tags=62%, list=23%, signal=48%	ATP2A2/ATP2B2/ATP2B4/ATP2C1/ANXA5
guanylate kinase activity	guanylate kinase activity	8	0.568975	1.37684	0.0849338	3943	tags=62%, list=21%, signal=50%	TJP2/DLG1/MAGI3/CASK/DLG2
skeletal system development	skeletal system development	101	0.331477	1.23772	0.0854769	7851	tags=51%, list=41%, signal=31%	SOX9/PKDCC/MMP14/TNFRSF11B/COL5A2/EPHA2/SOX4/IMPAD1/MATN3/BMP2/GNA11/BMP1/PITX1/EXT1/FGFR3/ETS2/ACP2/EVC/HAPLN4/FBN1/TGFB2/MMP16/ASH1L/COL1A1/HEXB/FRZB/INHA/BMPR1B/SHOX2/VCAN/PHEX/TEAD4/EN1/CHRD/CDH11/ALPL/COL9A2/CHD7/EIF2AK3/COL1A2/HOXA10/HOXD4/WDR5/BGLAP/TRAPPC2/TCOF1/COL11A2/USP1/BMP8B/RAI1/HDAC4/HOXA11
polyamine metabolic process	polyamine metabolic process	5	-0.577608	-1.43327	0.0858275	8091	tags=100%, list=42%, signal=58%	AMD1/SRM/ODC1/SMS
3',5'-cyclic-AMP phosphodiesterase activity	3',5'-cyclic-AMP phosphodiesterase activity	12	0.514147	1.38147	0.0861991	8404	tags=67%, list=44%, signal=37%	PDE4C/PDE8A/PDE3A/PDE8B/PDE7B/PDE4D/PDE4A/PDE3B
dopamine receptor signaling pathway	dopamine receptor signaling pathway	14	0.490596	1.37186	0.0863938	2684	tags=36%, list=14%, signal=31%	NCSTN/ADCY6/GNB5/DRD4/GSK3A
tRNA binding	tRNA binding	49	0.371807	1.29666	0.0866357	4726	tags=41%, list=25%, signal=31%	TRMT9B/XPOT/TERT/NSUN3/SSB/AARS2/TYW5/PTCD1/XPO5/NSUN2/IARS2/NSUN6/TRMU/CTU1/IGHMBP2/METTL1/DARS2/EIF2AK4/SEPSECS/TRMT10C
negative regulation of microtubule depolymerization	negative regulation of microtubule depolymerization	23	0.436	1.35277	0.0871264	8109	tags=65%, list=42%, signal=38%	CAMSAP3/CAMSAP2/MID1/TTBK2/CIB1/APC/CAMSAP1/CLASP1/NAV3/MAP6D1/CLASP2/HDAC6/TAOK1/FGF13/MAP1B
transcription factor TFIIH holo complex	transcription factor TFIIH holo complex	12	0.513441	1.37957	0.0875566	8731	tags=75%, list=46%, signal=41%	GTF2H2/GTF2H2C/CDK7/MMS19/GTF2H1/ERCC3/GTF2H3/GTF2H4/ERCC2
GABA-A receptor activity	GABA-A receptor activity	8	0.566572	1.37102	0.0876774	4690	tags=50%, list=24%, signal=38%	GABRA2/GABRG3/GABRE/GABRB3
guanyl-nucleotide exchange factor activity	guanyl-nucleotide exchange factor activity	99	0.331388	1.23541	0.0885975	6105	tags=42%, list=32%, signal=29%	PLCE1/RIC8B/DOCK6/BCR/HPS4/FGD6/NGEF/ARFGEF2/RAB3GAP1/ARHGEF5/GBF1/ALS2/FGD4/VAV2/DOCK5/TIAM2/ARHGEF10L/TRIO/DOCK7/HERC2/PREB/ANKRD27/GAPVD1/DOCK4/NET1/RAPGEFL1/RCC2/KALRN/SOS1/RIC8A/PCP2/FGD1/ARFGEF1/DIS3/ITSN1/FLCN/EIF2B5/RCC1L/ARHGEF17/GDPGP1/RPGR/SPATA13
DNA replication origin binding	DNA replication origin binding	24	0.430778	1.34815	0.0886103	7130	tags=62%, list=37%, signal=39%	GRWD1/DDX11/CDC6/ORC2/MCM8/POLA1/MCM2/ORC1/ORC6/MCM9/ORC4/ORC5/DHX9/MCM3/MCM4
zinc ion transport	zinc ion transport	8	0.56596	1.36954	0.0886318	5094	tags=62%, list=27%, signal=46%	SLC30A5/SLC30A7/SLC30A10/SLC39A9/SLC30A1
brush border	brush border	47	0.373989	1.29776	0.0902644	2224	tags=28%, list=12%, signal=25%	FLNB/MYO1E/CDHR2/PLS1/MYH14/PLEC/EPS8/ACTN1/USH1C/ACTN4/MYH10/VIL1/MYO1A
mRNA binding	mRNA binding	132	0.316794	1.20649	0.0912182	6870	tags=43%, list=36%, signal=28%	EIF4G1/CALR/MYEF2/PIWIL2/NOVA1/EDC3/DXO/SLPI/EIF4ENIF1/SUPT5H/TPR/TSN/SYNCRIP/THOC2/SSB/EIF4G3/XPO5/RBFOX2/RBM47/DHFR2/NCBP2/SAMD4B/DHX33/RBPMS/SNRNP70/IGF2BP1/SCAF8/SF3B1/PTBP2/TDRD7/CELF1/CSTF3/RC3H2/JRK/EIF2S2/SRBD1/RBM15/QKI/RBM46/SRSF1/CELF4/PPP1R8/LSM1/CELF6/EIF3A/RBM26/AQR/RBM4/PURB/UPF3B/CSTF2T/SLC4A1AP/RBM45/HNRNPR/DHX9/LUC7L3/DENR
microtubule organizing center	microtubule organizing center	144	0.313111	1.19893	0.0916092	7291	tags=47%, list=38%, signal=29%	FIGN/FRY/RASSF7/RAB11FIP5/TMEM63A/ABCA2/YTHDF2/CEP85/ARFGEF2/WDR13/RPP25/SLC1A4/MTUS1/KIF5B/TACC2/LATS1/DCDC2/PATJ/TTC28/TRIOBP/FLOT1/PLA2G6/FAM110C/RAB11A/AJUBA/HAUS6/CC2D1A/BIRC6/SNCG/EVI5/CEP68/KEAP1/SCYL1/SPECC1L/SLMAP/EYS/EXOC7/MARK4/YES1/NEIL1/FAM110B/MAPK1/CCDC96/MAPRE3/SPDL1/LRIF1/PSKH1/C2CD5/MAP2K1/SMTN/CHMP1A/CEP250/AK5/UBXN6/SASS6/UPF3B/MAP11/NEK7/DZIP1/CLASP2/KLHL12/AKAP11/CDC42BPG/SP…
sulfur amino acid catabolic process	sulfur amino acid catabolic process	5	-0.56904	-1.41201	0.0924296	8255	tags=100%, list=43%, signal=57%	MPST/ADO/CTH/TST
intra-Golgi vesicle-mediated transport	intra-Golgi vesicle-mediated transport	27	0.416776	1.33105	0.0926641	2466	tags=33%, list=13%, signal=29%	COPG1/COPB2/COPB1/COPA/GOLGA3/NAPG/RAB6A/COG2/COG6
ribonuclease activity	ribonuclease activity	13	-0.344173	-1.34713	0.0928705	1442	tags=46%, list=8%, signal=43%	ZC3H12A/SAMHD1/AZGP1/ANG/RNASE6/RNASE1
phosphatidylinositol-4,5-bisphosphate 5-phosphatase activity	phosphatidylinositol-4,5-bisphosphate 5-phosphatase activity	9	0.547828	1.36835	0.0930151	3235	tags=44%, list=17%, signal=37%	SYNJ2/INPP5E/SYNJ1/OCRL
microfibril	microfibril	9	0.5474	1.36728	0.0934854	6853	tags=78%, list=36%, signal=50%	THSD4/ADAMTS10/FBN1/ADAMTSL5/MFAP1/MFAP4/MFAP2
phagocytosis, engulfment	phagocytosis, engulfment	45	-0.212501	-1.27965	0.0939597	1627	tags=22%, list=8%, signal=20%	ARHGAP25/IGHV1-3/ITGAM/VAMP7/ITGB2/BIN2/GSN/TRDC/AIF1/FCER1G
gamma-aminobutyric acid signaling pathway	gamma-aminobutyric acid signaling pathway	14	0.486166	1.35947	0.0943584	4690	tags=43%, list=24%, signal=32%	GABRA2/SLC12A2/GABRG3/GABRE/ATF4/GABRB3
caveola	caveola	65	0.352172	1.26543	0.0944534	2551	tags=28%, list=13%, signal=24%	EFNA5/INSR/EHD2/LRP6/SCARB1/CAVIN3/PTGIS/ATP1A1/SRC/CAVIN4/TFPI/FLOT1/CAV2/ATP2B4/PACSIN2/BMPR1A/BMPR2/ATP1B1
cardiac ventricle development	cardiac ventricle development	5	0.642379	1.35173	0.0967658	5540	tags=60%, list=29%, signal=43%	GREB1L/ZMPSTE24/TMEM65
I-kappaB phosphorylation	I-kappaB phosphorylation	11	0.516945	1.36149	0.0968185	5641	tags=55%, list=29%, signal=38%	PRDX4/TLR3/ERC1/MAP3K7/DAB2IP/IKBKB
olfactory receptor activity	olfactory receptor activity	9	-0.414119	-1.37915	0.0974633	11222	tags=100%, list=59%, signal=41%	OR52K1/OR2AT4/OR51E1/OR12D2/OR10D3/OR2L2/OR14J1/OR4D1
autophagy	autophagy	110	0.324124	1.21816	0.097539	6418	tags=42%, list=34%, signal=28%	XBP1/SRPX/TMBIM6/RNF185/FNBP1L/TM9SF1/DAP/RAB1A/VMP1/TMEM59/PIK3CB/MAP1S/VPS13A/SBF2/RB1CC1/NPC1/VPS39/CLTC/ZKSCAN3/ATG4B/TRIM17/TECPR1/ULK1/VPS18/USP13/ITGB4/TRIM5/GBA/VPS41/VPS11/ABL1/TMEM150B/TBC1D17/ULK3/LRRK2/PIK3C3/UBQLN4/STK11/OPTN/AMBRA1/TBC1D25/ATG4D/ARSB/CHMP4B/ULK2/RAB1B
peroxisome	peroxisome	100	-0.237993	-1.57544	0.1	1136	tags=23%, list=6%, signal=22%	AMACR/DAO/PMVK/EHHADH/ISOC1/NUDT7/ECH1/HSD17B4/PECR/AGXT/HSDL2/BAAT/HACL1/ACAA1/GSTK1/FIS1/PIPOX/HAO1/ECI2/TKT/DHRS4/RIDA/SOD1
GDP-dissociation inhibitor activity	GDP-dissociation inhibitor activity	11	0.512989	1.35108	0.102426	6969	tags=55%, list=36%, signal=35%	CHML/GPSM1/CHM/GPSM2/GDI1/SESN2
copper ion transmembrane transporter activity	copper ion transmembrane transporter activity	5	0.636499	1.33936	0.103234	3591	tags=60%, list=19%, signal=49%	SLC31A1/SLC11A2/ATP7B
gamete generation	gamete generation	15	0.474302	1.3463	0.103441	5070	tags=53%, list=26%, signal=39%	SPIN1/SPIN2A/WNT3/ZNF148/SPIN3/SPIN4/NR6A1/FANCL
cell-matrix adhesion	cell-matrix adhesion	83	0.335853	1.23455	0.103586	7205	tags=46%, list=38%, signal=29%	ITGB1/ITGB5/NID1/CCN2/DDR1/ADAM9/ITGAV/SORBS1/ITGA2/PKD1/CD63/ITGA6/ADAM15/TSC1/ITGA10/EPDR1/VCL/ITGA1/MKLN1/FGA/BCAM/DDR2/PPFIA1/ITGB4/LYPD5/SGCE/ITGA3/TECTA/ADAMTS13/FGB/STRC/EDA/FERMT2/TMEM8B/SRF/COL5A3/ITGB6/ITGBL1
connexin complex	connexin complex	11	-0.363679	-1.33524	0.10443	12188	tags=100%, list=64%, signal=36%	GJC1/GJB6/GJB2/GJA10/GJB3/GJC3/GJC2/GJA1/GJA4/GJA5
posttranslational protein targeting to endoplasmic reticulum membrane	posttranslational protein targeting to endoplasmic reticulum membrane	9	0.539427	1.34736	0.104539	729	tags=33%, list=4%, signal=32%	SEC61A1/SEC63/SEC62
MAP-kinase scaffold activity	MAP-kinase scaffold activity	8	0.553746	1.33999	0.105452	7165	tags=88%, list=37%, signal=55%	MAPK8IP2/SH3RF1/MAPK8IP3/MAPK8IP1/DUSP19/KSR1/SPAG9
vesicle docking involved in exocytosis	vesicle docking involved in exocytosis	31	0.39992	1.30869	0.105681	6340	tags=55%, list=33%, signal=37%	CFTR/VPS45/RAB3D/RAB3B/SCFD1/VPS18/EXOC6/VPS11/VPS33B/EXOC6B/STXBP1/STXBP3/RAB10/EXOC4/VPS33A/YKT6/KCNB1
DNA recombination	DNA recombination	59	0.354485	1.26071	0.107031	8632	tags=61%, list=45%, signal=34%	TSN/KIN/MSH2/RECQL/PAXIP1/INO80D/XRCC6/NCOA6/MRE11/IGHMBP2/NONO/ACTR5/RAD52/WRN/EID3/ACTL6A/RAD50/POLM/RECQL4/BLM/RPA1/ERCC1/SETX/UCHL5/MCRS1/MEI4/RECQL5/RBM14/NSMCE3/XRCC5/INO80C/RAD21/EXO1/RAG1/NFRKB/XRCC3
mitotic centrosome separation	mitotic centrosome separation	6	0.601912	1.33953	0.10733	2464	tags=33%, list=13%, signal=29%	NUP62/KIF3B
ureteric bud development	ureteric bud development	32	0.396631	1.30305	0.107551	4974	tags=38%, list=26%, signal=28%	SDC4/SDC1/FGFR2/SMAD5/EPCAM/SMAD3/SMAD2/SALL1/SIX1/RARB/BMP4/OSR1
microtubule bundle formation	microtubule bundle formation	28	0.40705	1.3076	0.109286	9516	tags=75%, list=50%, signal=38%	MTCL1/CLIP1/MAP1S/MAP2/NCKAP5/CLASP1/TTLL6/TPPP/MARK4/SPAST/PSRC1/TRIM46/AAAS/TPPP3/MAP1B/NUMA1/CCDC66/NCKAP5L/FES/KIF20A/ZNF207
glycosaminoglycan binding	glycosaminoglycan binding	21	0.434244	1.32391	0.10937	5510	tags=43%, list=29%, signal=31%	HABP2/EXTL2/GNS/SULF1/PRNP/LTBP4/SERPINA5/VCAN/SERPINE2
axonemal microtubule	axonemal microtubule	8	0.551217	1.33387	0.109507	5861	tags=75%, list=31%, signal=52%	ARFGEF2/ARL6/SAXO2/RPGRIP1L/CEP162/TTC30B
transforming growth factor beta receptor activity, type I	transforming growth factor beta receptor activity, type I	7	0.575499	1.33674	0.110785	5429	tags=71%, list=28%, signal=51%	ACVR1/BMPR1A/ACVR1B/BMPR1B/ACVR1C
protein ADP-ribosylation	protein ADP-ribosylation	18	0.446869	1.31977	0.110871	1944	tags=28%, list=10%, signal=25%	ART4/SIRT6/PARP4/ARF4/TNKS
inhibitory extracellular ligand-gated ion channel activity	inhibitory extracellular ligand-gated ion channel activity	5	0.63075	1.32726	0.111384	3937	tags=60%, list=21%, signal=48%	GABRA2/GABRG3/GABRE
RNA polymerase I core promoter sequence-specific DNA binding	RNA polymerase I core promoter sequence-specific DNA binding	8	0.549901	1.33068	0.111774	8622	tags=100%, list=45%, signal=55%	BAZ2A/RRN3/TAF1C/UBTF/TAF1B/PIH1D1/SMARCA4/SMARCB1
transporter activity	transporter activity	38	0.380846	1.28503	0.111781	7700	tags=58%, list=40%, signal=35%	CDH17/FLVCR1/SCARB1/NUP155/SLC23A3/ABCB1/STEAP1/PACSIN2/XK/OCA2/ATP6V0B/UCP3/IPO7/SEC22A/SLC23A2/MFSD2B/TCOF1/CPNE7/ATP6AP1/SLC16A2/FXYD2/GABRA5
female gamete generation	female gamete generation	10	0.519362	1.33844	0.113033	5390	tags=60%, list=28%, signal=43%	USP9X/BCL2L10/DIAPH2/MCM8/MCM9/TOB2
drug transmembrane transport	drug transmembrane transport	8	0.548741	1.32788	0.113205	5018	tags=62%, list=26%, signal=46%	TMEM30A/ATP8B1/SLC31A1/ABCC1/ABCC2
single-stranded DNA endodeoxyribonuclease activity	single-stranded DNA endodeoxyribonuclease activity	9	0.533515	1.3326	0.113358	6134	tags=78%, list=32%, signal=53%	MRE11/ERCC4/DCLRE1C/RAD50/RBBP8/ERCC1/EXOG
translation	translation	39	0.377875	1.28029	0.114152	6320	tags=41%, list=33%, signal=28%	RRBP1/EIF4G1/EGFR/GGT7/GCN1/GSPT2/LARP4/IGF2BP3/IGHMBP2/CPEB2/CPEB4/SRBD1/ABCF1/CPEB3/AGO2/METTL17
Golgi-associated vesicle	Golgi-associated vesicle	16	0.458897	1.32093	0.115397	7214	tags=69%, list=38%, signal=43%	ADAM10/NUCB1/COPB1/OCRL/SCFD1/VPS41/LRRK2/MAP6D1/GNRH1/APP/MAP6
enzyme activator activity	enzyme activator activity	42	0.371831	1.27081	0.116461	3412	tags=33%, list=18%, signal=27%	PITRM1/MMP15/WRNIP1/CTSA/ARL1/RAB3GAP2/TAB1/RICTOR/SAE1/TRIM23/MMP16/PPP1R12B/DCP1B/GTF3C4
nuclear-transcribed mRNA catabolic process, nonsense-mediated decay	nuclear-transcribed mRNA catabolic process, nonsense-mediated decay	39	0.376661	1.27617	0.118031	3921	tags=36%, list=20%, signal=29%	EIF4G1/SMG5/DHX34/PPP2R1A/SMG8/GSPT2/SMG7/EXOSC10/NCBP2/SMG9/DCP1B/SMG1/UPF1/CTIF
negative regulation of systemic arterial blood pressure	negative regulation of systemic arterial blood pressure	10	0.517018	1.3324	0.118224	6522	tags=60%, list=34%, signal=40%	ARHGAP42/GPR37L1/TRPV1/BMPR2/BBS4/ADORA1
RNA polymerase II transcription factor binding	RNA polymerase II transcription factor binding	53	0.357243	1.25606	0.118389	6885	tags=51%, list=36%, signal=33%	TEAD2/PIAS3/MTDH/PITX1/TEAD3/ATN1/TEAD1/GATA4/SMAD4/MEF2A/PIAS2/TBX6/PIAS4/TBXT/EP300/HDAC1/KDM1A/ATF4/ZMIZ2/TEAD4/ZFPM1/PIAS1/RERE/SPEN/ZMIZ1/DHX9/CREBBP
phosphorylase kinase complex	phosphorylase kinase complex	5	0.62362	1.31226	0.121087	1319	tags=40%, list=7%, signal=37%	PHKA1/PHKA2
late endosome	late endosome	124	0.312811	1.18601	0.122049	9528	tags=63%, list=50%, signal=32%	TMEM9/SPPL2A/SDF4/CHID1/SNX14/RNF128/RNF215/IGF2R/PIK3R4/SRC/GRN/ABCA5/SLC31A1/ARF1/WASHC1/TMEM59/DYNC1LI2/IFNAR1/ATG9A/M6PR/TF/KIDINS220/VPS35/ANKRD27/CLCN3/FYCO1/LAMP2/MAGI2/LDLR/ATP7B/ATP13A2/VPS18/VPS41/VPS11/VPS33B/MICALL1/ECPAS/DERL2/PIK3C3/MAPK1/CHMP3/BACE1/SLC30A4/PSAP/DERL1/MAP2K1/PCSK9/EXOC8/CTNS/RILP/VPS33A/SLC9A6/LAMP1/KIAA1324/MYO5A/RUBCN/DDIT3/SLC30A3/NBR1/RAB14/CLN3/PARM1/CLTCL1/HT…
microtubule nucleation	microtubule nucleation	17	0.449756	1.31246	0.122312	7706	tags=65%, list=40%, signal=39%	TUBG2/TUBGCP4/AKAP9/GOLGA2/CENPJ/CLASP1/TUBGCP5/SLAIN2/TUBGCP6/CLASP2/TUBGCP3
vitamin A metabolic process	vitamin A metabolic process	5	0.622336	1.30955	0.122768	6161	tags=80%, list=32%, signal=54%	RBP1/PPARD/LRAT/ALDH1A2
DNA-binding transcription repressor activity, RNA polymerase II-specific	DNA-binding transcription repressor activity, RNA polymerase II-specific	199	0.294778	1.15084	0.123088	8992	tags=52%, list=47%, signal=28%	SOX6/NR2F6/NR2F1/HOXB13/PPARA/ARHGAP35/ZNF239/ZNF140/ETS2/ZNF281/AEBP2/ZEB1/POU5F1/ZNF692/KCNIP3/TFAP2A/NR2C1/FOXK1/SREBF2/HIC2/ZNF202/CC2D1A/ENO1/ZKSCAN3/ZNF205/FOXQ1/ZNF224/ZBTB20/SALL1/IRF3/ZNF148/TBX15/PAX6/PROX1/MZF1/MLXIPL/FOXP2/TCF3/ZBTB5/SP3/NFX1/MAFK/PPARD/TBX18/ZNF217/ZFPM1/MNT/VAX2/EN1/TBX2/CDX2/ZFHX3/ETV6/ZBTB7A/HMGA2/MSX2/CREB3L1/E2F6/ZC3H8/PURB/RELA/SNAI1/THAP1/E2F1/MYPOP/MSC/BACH1/…
acrosome assembly	acrosome assembly	12	0.491485	1.32058	0.12319	4567	tags=42%, list=24%, signal=32%	NECTIN2/RFX2/TMF1/AGFG1/TBC1D20
RNA-dependent ATPase activity	RNA-dependent ATPase activity	5	0.621501	1.3078	0.124062	3924	tags=60%, list=20%, signal=48%	DDX11/IGHMBP2/DDX17
cAMP catabolic process	cAMP catabolic process	9	0.527038	1.31642	0.124412	8094	tags=78%, list=42%, signal=45%	PDE4C/PDE8A/PDE8B/PDE10A/PDE7B/PDE4D/PDE4A
nucleoside transmembrane transporter activity	nucleoside transmembrane transporter activity	6	0.589765	1.3125	0.124719	5088	tags=67%, list=27%, signal=49%	SLC29A2/SLC29A3/SLC29A1/SLC28A2
collagen type IV trimer	collagen type IV trimer	5	0.618672	1.30184	0.12859	7304	tags=100%, list=38%, signal=62%	COL4A5/COL4A4/COL4A3/COL4A2/COL4A1
fructose metabolic process	fructose metabolic process	9	-0.39274	-1.30795	0.128838	2501	tags=67%, list=13%, signal=58%	ALDOA/ALDOB/PFKFB1/ALDOC/KHK/FBP1
actin filament organization	actin filament organization	82	0.330029	1.21176	0.128958	5480	tags=35%, list=29%, signal=25%	PPP1R9A/POF1B/FAT1/HIP1R/BCAR1/RHOU/DLG1/SHROOM3/CARMIL1/ACTN1/SORBS2/RND3/ARF1/KPTN/CD2AP/PRKCI/DIAPH2/RUFY3/RND1/SHROOM1/RHOV/CORO1C/FHOD3/INPPL1/DBN1/WHAMM/MYO1B/TPM2/ARHGAP12
clathrin-coated pit	clathrin-coated pit	52	0.354635	1.24363	0.130264	7198	tags=54%, list=38%, signal=34%	MYO6/CDHR5/DAB2/CTTN/TFRC/DNM2/LRP10/LRP1/TF/NECAP1/EPN1/OCRL/VLDLR/AMN/SORT1/LDLR/LRP3/ACKR3/ITSN1/PICALM/FCHO2/LRP12/AAK1/RAB35/TNK2/SLC2A4/APP/ATAT1
ovarian follicle development	ovarian follicle development	34	0.383455	1.27173	0.130546	5181	tags=41%, list=27%, signal=30%	VEGFA/MMP14/KITLG/UBE3A/CTNNA1/SMAD4/ICAM1/KMT2B/TAF4/FOXL2/INHA/INHBB/ATM/EIF2B5
voltage-gated sodium channel complex	voltage-gated sodium channel complex	7	0.562615	1.30681	0.132184	2894	tags=43%, list=15%, signal=36%	SCN9A/SCN8A/SCN3B
termination of RNA polymerase II transcription	termination of RNA polymerase II transcription	34	0.38223	1.26767	0.134039	8332	tags=50%, list=44%, signal=28%	SYMPK/NCBP2/ZNF473/CPSF1/SCAF8/CSTF3/MED18/SETX/CPSF7/CSTF2T/TTF2/CLP1/FIP1L1/WDR33/PABPN1/CPSF2/NCBP1
vasculogenesis	vasculogenesis	55	0.351074	1.24011	0.13422	8015	tags=53%, list=42%, signal=31%	VEGFA/YAP1/CUL7/TEAD2/ITGAV/MYO1E/EPHA2/ITGB8/PAXIP1/SGPL1/RASIP1/TBXT/FZD4/ACKR3/AGGF1/QKI/ADM/SMO/HDAC7/AMOT/ZMIZ1/HEG1/CITED1/MYO18B/RASA1/NTRK2/CAV1/TNNI3/GJC1
positive regulation of systemic arterial blood pressure	positive regulation of systemic arterial blood pressure	7	0.561083	1.30325	0.134263	6522	tags=71%, list=34%, signal=47%	NR2F2/WNK1/ACE/AVPR1A/ADORA1
metallopeptidase activity	metallopeptidase activity	51	0.353705	1.23816	0.135941	6098	tags=41%, list=32%, signal=28%	ADAM10/ANPEP/ADAM9/PITRM1/ADAMTS9/ERMP1/AFG3L2/ADAM15/BMP1/MMP7/NAALAD2/PAPPA/ERAP2/ADAM17/ADAMTS6/MYSM1/ECEL1/AOPEP/ADAMTS13/CHMP1A/ACE
heparin binding	heparin binding	134	0.306562	1.16876	0.137127	7183	tags=41%, list=38%, signal=26%	APLP2/SERPINA10/ABI3BP/VEGFA/PTPRF/TMEM184A/FN1/LIPH/NAV2/CCN2/APOB/FGFR2/TENM1/ANXA4/PCSK6/PTPRS/ZNF146/CFH/HSD17B12/APLP1/MMP7/PCOLCE2/HDGF/SERPIND1/NRP1/RTN4R/FBN1/CCN5/PTN/CCN1/ADAMTSL5/CXCL6/LRPAP1/ANXA5/SERPINA5/FGF7/BMP4/COLQ/RTN4RL1/SMOC2/CHRD/LTBP2/SERPINE2/CCDC80/LAMC2/SOD3/FGFR4/VEGFB/PF4V1/ANOS1/EVA1C/COL5A3/SLIT2/APP/PRG2
cellular zinc ion homeostasis	cellular zinc ion homeostasis	24	0.409547	1.2817	0.137183	3602	tags=38%, list=19%, signal=30%	SLC39A7/SLC39A14/SLC39A6/SLC30A5/SLC39A13/SLC39A4/SLC39A10/ATP7B/ATP13A2
RNA polymerase I preinitiation complex assembly	RNA polymerase I preinitiation complex assembly	9	0.519703	1.2981	0.137347	8622	tags=89%, list=45%, signal=49%	BAZ2A/RRN3/TAF1C/UBTF/TAF1B/PIH1D1/SMARCA4/SMARCB1
regulation of DNA replication	regulation of DNA replication	18	0.435114	1.28505	0.137968	9708	tags=72%, list=51%, signal=36%	PPP2R1A/ESCO1/SMC3/NUCKS1/CCDC88A/EHMT2/ZBTB38/GMNN/USP37/RBBP6/ANKRD17/ACVRL1/ESCO2
tRNA processing	tRNA processing	17	-0.28663	-1.2539	0.138191	1202	tags=24%, list=6%, signal=22%	FARS2/LSM6/THG1L/LAGE3
fucose metabolic process	fucose metabolic process	7	0.558497	1.29724	0.138298	3840	tags=71%, list=20%, signal=57%	POFUT2/FUCA2/FUCA1/POFUT1/B3GLCT
RNA polymerase II repressing transcription factor binding	RNA polymerase II repressing transcription factor binding	33	0.382739	1.26364	0.139918	8546	tags=67%, list=45%, signal=37%	GATA6/PPARA/SIN3A/TBP/GTF2A1/BBS10/BBS1/SP1/HDAC2/HDAC1/PPARD/RBBP8/TCF7L2/BBS4/TTC8/BBS5/CHD4/MIER1/MTA3/MIER2/BBS2/TCERG1
generation of precursor metabolites and energy	generation of precursor metabolites and energy	44	-0.200207	-1.21558	0.140127	1985	tags=27%, list=10%, signal=25%	PHKG2/FECH/GYS2/POMC/UQCR11/COX7C/COX7A1/COX17/COX6C/FDXR/COX4I1/COX6A2
exonuclease activity	exonuclease activity	13	0.472454	1.29485	0.140891	8231	tags=77%, list=43%, signal=44%	DDX1/FEN1/ENPP1/WRN/REXO4/REXO5/PDE12/REXO1/ISG20L2/EXO1
ion transport	ion transport	73	0.332483	1.20768	0.141022	6332	tags=44%, list=33%, signal=29%	SLC22A23/SLC22A15/SLC12A2/SLC17A5/TOMM40L/LASP1/SLC8B1/TOMM40/SLC26A6/WNK1/STEAP1/CNNM3/SLC22A31/GLRB/WNK4/SLC12A4/SLC26A7/SLC12A7/SLC26A9/SLC24A1/SLC20A2/SLC20A1/ATP11B/SLC26A2/SLC9A7/SLC17A1/SLC26A11/SLC1A1/CTNS/LHFPL5/SLC9A6/SLC9A1
negative regulation of DNA replication	negative regulation of DNA replication	17	0.440725	1.2861	0.141212	9248	tags=76%, list=48%, signal=40%	GTPBP4/ATR/CDAN1/CDC6/S100A11/HCRT/GMNN/WAPL/TTF1/PDS5A/RAD17/TERF1/HUS1
embryo implantation	embryo implantation	32	0.384447	1.26302	0.142165	4439	tags=41%, list=23%, signal=31%	BSG/PRLR/DDR1/FBLN1/SPP1/PTGIS/VMP1/PCSK5/EPO/STC2/LIF/ARID1A/PPARD
RNA polymerase III general transcription initiation factor activity	RNA polymerase III general transcription initiation factor activity	5	0.610657	1.28498	0.142303	2111	tags=60%, list=11%, signal=53%	GTF3C2/GTF3C3/TBP
1-phosphatidylinositol binding	1-phosphatidylinositol binding	15	0.455652	1.29336	0.142465	4989	tags=53%, list=26%, signal=39%	SCARB1/ZFYVE9/SNX9/EEA1/SYT1/EPB41/WDFY3/PICALM
chemical synaptic transmission	chemical synaptic transmission	133	0.304838	1.16165	0.144729	10224	tags=67%, list=53%, signal=31%	GABRA2/LRP6/NOVA1/DLG1/SYNJ2BP/MPZ/UNC13B/GLRB/AKAP9/SLC12A4/DRD4/CACNB2/SLC12A7/CEP89/SNCG/PCDHB14/GRIK4/NPTX2/SYT1/GABRG3/GABRE/DLG2/MYCBPAP/NPFF/PCDHB16/SV2B/GABRB3/PCDHB2/MAPK1/HCRT/PDE7B/USP14/GRIA2/GAD1/SNAP25/PCDHB11/KIF5A/KCND2/SPG11/EXOC4/PCDHB5/SLC1A1/CACNB4/UNC13C/PCDHB13/CHRM3/LPAR3/KCNK3/GIPC1/FGF12/CHRNA10/MYO5A/GRIN2A/CHRNA5/PMP22/SLC12A6/MINK1/GABRA5/CHRNB1/CHRNA6/KCNQ3/SYPL1/PCDH…
proteoglycan metabolic process	proteoglycan metabolic process	5	0.608606	1.28066	0.146313	4439	tags=60%, list=23%, signal=46%	BMP2/B4GALT7/PPARD
calcineurin complex	calcineurin complex	5	-0.521446	-1.29391	0.147887	9166	tags=100%, list=48%, signal=52%	PPP3R1/PPP3CB/ITPR1/PPP3CA
U4 snRNP	U4 snRNP	10	-0.361978	-1.27493	0.147898	5849	tags=80%, list=31%, signal=56%	SNRPN/DDX39B/SNRPF/SNRPD3/SNRPB/SNRPG/SNRPE/SNRPD2
protein targeting to lysosome	protein targeting to lysosome	15	0.453507	1.28727	0.148071	2203	tags=33%, list=12%, signal=30%	GCC2/NEDD4/NAGPA/SCARB2/M6PR
transcription regulator complex	transcription regulator complex	169	0.296177	1.14593	0.1481	8723	tags=54%, list=46%, signal=30%	GATA6/KLF5/TEAD2/WWTR1/SIX5/EPAS1/HOXB13/MEIS1/PITX1/TEAD3/MED23/SMAD5/TEAD1/NPAS2/TAF1/SMAD3/SIN3A/ZEB1/TBP/MEF2B/AJUBA/YY2/TCF7L1/TCF12/SMAD4/SMAD2/EYA3/ARNTL2/MEF2A/RBL1/RCOR2/LIMD1/ARNT2/RCOR3/XRCC6/NCOA6/PTF1A/SIX1/MLXIPL/TCF3/EP300/SIX4/HDAC1/KDM1A/USF1/SIX2/NR6A1/KAT5/TEAD4/ZFPM1/SATB2/TBX2/TCF7L2/ZFHX3/HNF1B/SKI/ATF5/PARP1/ASCC1/SSBP3/RELA/NFAT5/TLE6/AHR/WTIP/HOXA10/SOX2/PRKDC/ATF7IP/CDK4…
carboxypeptidase activity	carboxypeptidase activity	15	0.453366	1.28687	0.148181	2723	tags=33%, list=14%, signal=29%	CPM/CPB1/CPE/CTSA/NAALAD2
eye development	eye development	29	0.38878	1.25739	0.150887	5041	tags=41%, list=26%, signal=31%	MEIS2/SIPA1L3/BLOC1S3/RAB18/SMG9/TGFB2/ATF6/PAX6/BMPR1B/CPAMD8/HIPK2/FREM2
cytoskeletal protein binding	cytoskeletal protein binding	63	0.338798	1.21321	0.150985	9048	tags=60%, list=47%, signal=32%	CDH17/CDH2/CDH1/SORBS1/ANXA2/PTPN3/DLG1/CDH6/DLG5/ANK3/PACSIN2/NEBL/EPB41L4A/FARP1/CDH15/FARP2/CAPN10/CDH12/EPB41L5/FLNC/CDH11/FCHO2/TPM1/PKD2/CDH10/LIN7C/BIN3/DYRK1A/TOR1AIP1/NCKIPSD/SGIP1/CRK/CDH19/CDH26/FCHO1/PTPN4/MYPN/ABI1
N-acetylglucosamine metabolic process	N-acetylglucosamine metabolic process	12	0.477102	1.28193	0.152149	318	tags=17%, list=2%, signal=16%	EXTL2/LARGE1
SAM complex	SAM complex	5	0.604672	1.27238	0.152264	2530	tags=40%, list=13%, signal=35%	MTX3/DNAJC11
peptidyl-prolyl cis-trans isomerase activity	peptidyl-prolyl cis-trans isomerase activity	34	0.376137	1.24747	0.152424	2087	tags=24%, list=11%, signal=21%	PPIC/PPIB/FKBP9/FKBP14/PPIG/FKBP10/FKBP11/PPIL2
prostaglandin metabolic process	prostaglandin metabolic process	15	-0.296639	-1.2354	0.152486	1228	tags=33%, list=6%, signal=31%	AKR1C2/PTGR1/HPGDS/AKR1C4/GSTA1
neurotrophin TRKA receptor binding	neurotrophin TRKA receptor binding	6	0.572499	1.27407	0.15349	525	tags=33%, list=3%, signal=32%	EFNA5/SHC1
chromatin remodeling	chromatin remodeling	93	0.319031	1.18309	0.1537	8622	tags=57%, list=45%, signal=31%	SOX9/KDM4A/SCMH1/BAZ2B/BAZ1B/BAZ2A/RBBP4/ARID1B/SRCAP/MORC2/HDAC2/KDM6A/RSF1/KDM5C/CHD1L/SMARCC1/DAXX/KDM5A/SMARCD3/HDAC1/KAT2A/ARID1A/ACTL6A/MYSM1/KDM4D/PABPC1L/SATB2/TOP1/SMARCD1/ATRX/ZBTB7A/RERE/CHD7/DR1/PAK1/KDM4B/FOXA1/SUPT6H/SMARCAD1/SMARCC2/BPTF/TADA2B/PIH1D1/BRDT/HDAC4/INO80/KDM4C/INO80C/EZH1/KDM5B/SMARCA4/NPM2/SMARCB1
meiotic spindle organization	meiotic spindle organization	5	0.603692	1.27032	0.153816	5349	tags=60%, list=28%, signal=43%	TUBG2/MYH9/ATRX
cellular response to DNA damage stimulus	cellular response to DNA damage stimulus	233	0.285881	1.12422	0.153885	9349	tags=56%, list=49%, signal=29%	YAP1/INTS3/DDB1/MACROD2/STXBP4/BRD4/FBH1/PARP4/CBX5/KIN/NIPBL/MEN1/FBXO45/RIF1/SHPRH/UBA1/ETAA1/NPAS2/TAF1/BAZ1B/TP53BP1/RAD1/ATR/SMC6/XIAP/HERC2/MORC2/DDX11/EGLN3/CIB1/RAD9A/APC/ZBTB40/IRF3/CUL4A/NCOA6/MRE11/POLK/RAD52/CHD1L/ZBTB47/USP47/WRN/CCAR2/ATMIN/ZBTB5/PSME4/ABL1/BARD1/BRAT1/HELB/DYRK2/MCM8/RNF169/CUL4B/SMC5/ATM/RFWD3/MAPK1/UBQLN4/STK11/ZBTB18/FANCL/BRSK1/RAD50/NEK4/MCM9/ZBTB38/ZBTB3/PSEN…
heart valve morphogenesis	heart valve morphogenesis	7	0.550474	1.27861	0.15395	4356	tags=57%, list=23%, signal=44%	SOX9/ADAMTS9/TGFB2/MTOR
riboflavin metabolic process	riboflavin metabolic process	7	0.549515	1.27638	0.155295	6513	tags=71%, list=34%, signal=47%	SLC52A2/ENPP1/SLC52A3/SLC52A1/RFK
mitotic nuclear envelope reassembly	mitotic nuclear envelope reassembly	10	0.498889	1.28568	0.155363	2648	tags=40%, list=14%, signal=34%	REEP3/PPP2R1A/ANKLE2/LMNA
microtubule motor activity	microtubule motor activity	60	0.340195	1.21225	0.155518	10608	tags=72%, list=55%, signal=32%	KIFC3/KIF5B/DYNC1I2/DYNC1LI2/KIF21A/KIF3B/KIF12/KIF27/KIF13A/KIFC2/KIF13B/SMC3/KIF16B/KLC4/KLC3/DNAL4/KLC2/BBS4/KIF5A/APPBP2/DNAH12/KIF1B/KLC1/DNAH7/DYNLRB2/KIF7/KIF24/KIF2C/DYNLRB1/KIF20A/KIF3C/KIF14/KIF5C/KIF18A/KIF20B/DYNC1I1/DNAH1/KIF26A/KIF25/KIF23/KIF11/KIF26B/DNAH8
oxygen carrier activity	oxygen carrier activity	6	-0.476209	-1.28729	0.156873	1655	tags=67%, list=9%, signal=61%	HBA1/IPCEF1/HBB/CYGB
sulfur amino acid metabolic process	sulfur amino acid metabolic process	7	-0.438796	-1.2846	0.157346	1988	tags=71%, list=10%, signal=64%	BHMT/AHCY/NFS1/MAT1A/BHMT2
neuropeptide signaling pathway	neuropeptide signaling pathway	43	0.358218	1.22824	0.158136	5723	tags=40%, list=30%, signal=28%	TYRO3/TENM1/NXPH4/SORCS2/CPE/NMB/GLRB/CRCP/UCN/SORT1/GAL/NPFF/SCG5/HCRT/KISS1R/ECEL1/NPFFR2
tRNA modification	tRNA modification	28	0.389348	1.25073	0.159613	9165	tags=75%, list=48%, signal=39%	TRMT9B/SSB/TRIT1/AARS2/TYW5/NSUN2/NSUN6/CTU1/ANKRD16/METTL1/TRDMT1/LCMT2/TRMT6/ADAT2/TRMT61A/PUS3/ADAT3/TRUB1/FTSJ1/CDKAL1/QTRT2
transcription coactivator binding	transcription coactivator binding	18	0.427216	1.26173	0.159775	4385	tags=44%, list=23%, signal=34%	TEAD2/PPARA/TERT/TEAD1/CCNT2/VGLL4/SIX1/CDK9
phosphatidylinositol-4,5-bisphosphate binding	phosphatidylinositol-4,5-bisphosphate binding	63	0.336551	1.20516	0.159831	7243	tags=49%, list=38%, signal=31%	PARD3/HIP1R/TULP3/SDCBP2/MTSS2/ANXA2/SESTD1/PLEKHA4/OSBPL2/VIL1/TWF1/SYT9/GSDMB/LDLRAP1/OBSCN/SYT1/SNX18/SYT7/PICALM/MYO1B/KRIT1/AMER1/FCHO2/RAB35/MARK1/SLC9A1/TIRAP/GSDME/SH3PXD2A/FZD7/ASAP1
DNA repair	DNA repair	215	0.287273	1.12533	0.160384	8668	tags=54%, list=45%, signal=30%	EEPD1/INTS3/DDB1/FANCC/FBH1/PARP4/MSH6/KIN/PPP5C/CEP164/MEN1/ZMPSTE24/TEX15/SHPRH/FAN1/ETAA1/MSH2/PWWP3A/RAD1/ATR/SMC6/CSNK1E/XRCC2/SMC1A/RECQL/FEN1/DDX11/MUS81/INO80D/FZR1/RAD9A/SMG1/CDC5L/RTEL1/SMC3/PNKP/CHAF1B/USP3/NCOA6/UPF1/MRE11/IGHMBP2/ERCC4/POLK/NONO/CHD1L/POLI/WRN/EID3/LIG1/PSME4/POLH/POLD1/SSRP1/HELB/CDK9/RPA4/POLA1/ACTL6A/EYA4/UBQLN4/CHAF1A/FANCL/RAD50/RBBP8/RECQL4/ATRX/TICRR/BLM/RPA1/…
regulation of exit from mitosis	regulation of exit from mitosis	12	-0.325128	-1.226	0.160929	12926	tags=100%, list=68%, signal=33%	ZW10/ANLN/NPM2/MAD2L1BP/CDC14A/CDC23/CDKN1B/PPP1R9B/CDKN1C/CDC14B/SIRT2
cytoplasmic sequestering of NF-kappaB	cytoplasmic sequestering of NF-kappaB	7	-0.436987	-1.2793	0.161184	1636	tags=71%, list=9%, signal=65%	TMSB4X/CCDC22/FAF1/IL10/NFKBIA
activation of NF-kappaB-inducing kinase activity	activation of NF-kappaB-inducing kinase activity	17	0.432375	1.26173	0.16196	7355	tags=65%, list=38%, signal=40%	CARD10/TLR3/MAP3K7/TNFRSF10B/CARD14/TNFRSF10A/TIRAP/MALT1/COPS8/TRAF2/TRAF6
neuropeptide receptor activity	neuropeptide receptor activity	6	0.567572	1.26311	0.161996	5723	tags=50%, list=30%, signal=35%	SORCS2/KISS1R/NPFFR2
cellular calcium ion homeostasis	cellular calcium ion homeostasis	74	0.3273	1.19074	0.163106	4716	tags=38%, list=25%, signal=29%	ATP13A1/CALR/ATP2A2/NPTN/DMPK/STIM1/RMDN3/PIK3CB/ATP2B2/ATP2B4/PKHD1/ATP1B1/DRD4/CHERP/ATP2C1/XK/TPCN2/RYR2/ATP13A3/HEXB/VAPB/ATP13A2/TMEM203/STC2/SLC24A1/CALCB/ATF4/ANK2
regulation of glycolytic process	regulation of glycolytic process	41	0.359269	1.22524	0.163629	10571	tags=78%, list=55%, signal=35%	NUP107/TPR/NUP155/NUP50/NUP160/NUP62/NUP205/NUP188/NUP43/POM121/POM121C/NUP153/NUP133/ZBTB7A/JMJD8/NUP42/NUP58/AAAS/SLC2A6/NDC1/NUP210/NUP214/PRKAG1/RAE1/NUP93/NUP35/NUP85/RANBP2/NUP37/ECD/OGT/SEC13
cysteine-type peptidase activity	cysteine-type peptidase activity	29	0.384949	1.245	0.163642	6165	tags=48%, list=32%, signal=33%	CTSL/PGPEP1/OTUD7B/CTSK/USP9X/SENP3/ATG4B/PGPEP1L/PIGK/CTSV/ATG4D/USP21/BLMH/CASP6
RNA polymerase II core promoter sequence-specific DNA binding	RNA polymerase II core promoter sequence-specific DNA binding	27	0.390301	1.2465	0.164562	8074	tags=59%, list=42%, signal=34%	ZNF451/ZNF407/ZNF507/POGZ/TBP/NRF1/PAX6/POU2F1/HDAC1/PRDM10/KDM3A/ZNF462/MED1/STAT1/REST/ZNF513
cholesterol metabolic process	cholesterol metabolic process	64	0.334329	1.19933	0.16732	4591	tags=34%, list=24%, signal=26%	APOB/ERLIN2/MBTPS2/SREBF1/ERLIN1/MBTPS1/LIMA1/SMPD1/SCAP/SREBF2/SOAT1/NPC1/CLN6/NR0B2/LDLRAP1/NFE2L1/VLDLR/LDLR/GBA/GBA2/PPARD/APOA4
Golgi cis cisterna	Golgi cis cisterna	14	0.451766	1.26328	0.168031	9277	tags=79%, list=48%, signal=41%	GOLGA8B/TMEM59/GOLGA8N/GOLGA2/GOLGA8A/GOLGA8M/GOLGA8R/GOLT1A/ATL1/GOLGA8O/LLGL1
renal system process	renal system process	9	0.504771	1.2608	0.16992	5958	tags=56%, list=31%, signal=38%	AGT/BCR/BMP4/PRKRIP1/SLC4A5
L-serine biosynthetic process	L-serine biosynthetic process	7	-0.433639	-1.2695	0.169956	459	tags=43%, list=2%, signal=42%	PSAT1/SRR/PHGDH
male meiosis I	male meiosis I	18	-0.269404	-1.21266	0.170501	11842	tags=94%, list=62%, signal=36%	TRIP13/BRDT/UBR2/DMC1/HSPA2/BRCA2/TDRD9/SYCP3/ING2/MYBL1/REC8/MEIOC/MOV10L1/RAD51C/DNMT3L/MEI1/UBB
hydrolase activity, hydrolyzing O-glycosyl compounds	hydrolase activity, hydrolyzing O-glycosyl compounds	8	0.520181	1.25876	0.170703	7383	tags=75%, list=39%, signal=46%	KLB/MYORG/GBE1/ADPRHL2/PGGHG/ABHD10
potassium channel activity	potassium channel activity	16	0.434605	1.251	0.172331	6642	tags=56%, list=35%, signal=37%	KCNK1/KCNIP3/KCNF1/TMEM38A/KCNA2/KCNG1/PKD2/KCNK3/AQP1
regulation of pH	regulation of pH	8	0.518211	1.254	0.174043	6332	tags=62%, list=33%, signal=42%	CLCN3/SLC9A7/EDN1/RHCG/SLC9A1
DNA methylation-dependent heterochromatin assembly	DNA methylation-dependent heterochromatin assembly	7	0.539624	1.25341	0.17437	7224	tags=71%, list=38%, signal=44%	MBD1/HDAC1/MBD3/HELLS/DNMT3A
spectrin	spectrin	7	0.539555	1.25325	0.17437	7263	tags=86%, list=38%, signal=53%	SPTBN1/SPTAN1/EPB41L2/SPTBN4/SPTBN2/SPTBN5
male meiotic nuclear division	male meiotic nuclear division	16	0.432621	1.24529	0.17703	8688	tags=75%, list=45%, signal=41%	TEX15/CYP26B1/FIGNL1/MAEL/ATM/MLH3/TDRKH/AGO4/BRDT/UBR2/SYCP2/HSPA2
phosphate-containing compound metabolic process	phosphate-containing compound metabolic process	17	-0.276357	-1.20896	0.177136	1906	tags=41%, list=10%, signal=37%	TGFB1/INPP5D/IMPA2/PPA2/ACYP2/PPA1/LHPP
vascular endothelial growth factor receptor binding	vascular endothelial growth factor receptor binding	6	0.559913	1.24606	0.177383	2136	tags=33%, list=11%, signal=30%	VEGFA/CD2AP
Rho protein signal transduction	Rho protein signal transduction	72	0.325915	1.18279	0.177646	3560	tags=28%, list=19%, signal=23%	EPS8L3/AGTR1/CDC42EP1/RHOU/EPS8/RTKN/ARHGAP1/RND3/SYNJ2BP/EPS8L2/ARHGEF11/HACD3/TAX1BP3/ARHGAP29/ARHGEF12/RND1/VANGL2/EPS8L1/PHACTR4/RHOV
endochondral bone growth	endochondral bone growth	8	0.515941	1.24851	0.178814	5700	tags=62%, list=30%, signal=44%	FGFR2/FGFR3/EVC/DDR2/MSX2
centriole	centriole	128	0.301122	1.14394	0.179072	9705	tags=58%, list=51%, signal=29%	CCDC68/CEP295/PCM1/CEP164/WASHC1/ALMS1/FBF1/CEP104/CEP63/CEP350/SPICE1/AGBL2/TTBK2/HERC2/OFD1/CEP290/CEP192/AHI1/CEP89/CENPJ/WDR90/CCDC120/CROCC/FAM92A/WDR34/SFI1/RTTN/SAXO2/DCTN1/DZIP1L/IQCB1/CEP120/KIAA0753/C2CD3/CEP152/CCP110/CCDC88A/CEP162/BBS4/POC5/MPHOSPH9/CEP250/RABL2B/ROCK1/SASS6/CBY1/CEP83/DZIP1/LRRCC1/HSPA6/FGFR1OP/NEDD1/ODF2L/TUBGCP3/AGBL4/CCDC92/SDCCAG8/HTT/CEP76/CCNF/KIF24/MKS1/CEP17…
glucokinase activity	glucokinase activity	5	0.590183	1.24189	0.179172	3907	tags=40%, list=20%, signal=32%	HKDC1/HK2
spermatid nucleus differentiation	spermatid nucleus differentiation	8	0.514794	1.24573	0.1812	6253	tags=62%, list=33%, signal=42%	NECTIN2/PYGO2/TMF1/AGFG1/PYGO1
beta-N-acetylglucosaminylglycopeptide beta-1,4-galactosyltransferase activity	beta-N-acetylglucosaminylglycopeptide beta-1,4-galactosyltransferase activity	5	0.588867	1.23913	0.181889	4541	tags=60%, list=24%, signal=46%	B4GALT2/B4GALT7/WDFY3
common-partner SMAD protein phosphorylation	common-partner SMAD protein phosphorylation	6	0.557196	1.24001	0.183012	6020	tags=67%, list=31%, signal=46%	SPTBN1/SMAD2/BMP4/PML
cell cycle	cell cycle	238	0.281661	1.10905	0.183782	7186	tags=42%, list=38%, signal=27%	CCPG1/PARD3/FIGN/APPL2/MAPK6/PAK4/ANAPC7/DMTF1/CASP8AP2/GSPT2/URGCP/SRC/ZMYND11/APPL1/RIF1/DCLRE1A/KLHL42/DCDC1/TRNP1/TTC28/TAF1/CDC16/TRIOBP/MICAL3/DBF4B/USP9X/CD2AP/PKN2/HACE1/LMLN/CDK20/CSNK2A1/RBBP4/HMCN1/KLHL9/NUP43/SENP5/CCNT2/RB1CC1/CDC73/BIRC6/KIF13A/FZR1/SPIN2A/FANCI/RBL1/ANAPC5/CABLES2/EVI5/MARVELD1/CHAF1B/CCAR1/USP22/NCAPG2/SPECC1L/STEAP3/DYRK3/SIAH1/PTP4A1/CCAR2/MARK4/BEX2/RCC2/HCFC1/…
cellular_component	cellular_component	301	0.275805	1.09731	0.184782	6870	tags=41%, list=36%, signal=27%	MESD/NOMO1/STOML1/PGM3/CACFD1/PDGFRL/ZNF653/SIPA1L2/ABHD3/NOMO3/TMEM131/VPS45/NXPH4/ARHGAP42/POGLUT3/CDK18/FIBIN/SMG8/DMWD/SAMD12/PCNX2/PLEKHA4/RTKN/ZDHHC23/TRIT1/GPN2/ZBTB8A/PDE11A/BCL7A/MAP3K9/MAP3K21/KIAA0930/LTO1/PHF3/KNDC1/FSD1L/VNN3/SERHL2/ZNF862/ZNF697/NAXD/KBTBD7/ZXDC/VWA7/GSDMB/TMEM91/LHFPL2/DISP2/TRIM17/EPB41L4A/SMYD5/SBNO1/SHANK2/MOCOS/NME5/C19orf57/TARS2/NCKAP5/KHNYN/RPUSD1/TMEM104/SP…
metallocarboxypeptidase activity	metallocarboxypeptidase activity	23	0.397019	1.23182	0.185236	2254	tags=22%, list=12%, signal=19%	CPD/CPM/CPB1/CPE/AGBL2
tubulin complex assembly	tubulin complex assembly	9	-0.368973	-1.2288	0.186248	137	tags=22%, list=1%, signal=22%	TBCA/VBP1
RNA polymerase I core binding	RNA polymerase I core binding	5	0.586124	1.23335	0.186675	7927	tags=100%, list=41%, signal=59%	ERBB2/RRN3/NOLC1/TCOF1/SPTY2D1
activation of JNKK activity	activation of JNKK activity	11	0.472874	1.24542	0.186885	4923	tags=45%, list=26%, signal=34%	MAP3K9/MAP3K10/RIPK1/ERCC6/MAP3K11
positive regulation of cytosolic calcium ion concentration	positive regulation of cytosolic calcium ion concentration	118	0.303038	1.14475	0.187056	9854	tags=55%, list=51%, signal=27%	ADCY5/LRP6/AGT/PLCE1/F2RL1/ITGAV/CD24/AGTR1/NPTN/CCL28/PKD1/NMB/GLP1R/LRP1/PLA2G6/OXTR/CIB2/PDGFRA/PTGER1/BDKRB2/SELENOT/SPPL3/C1QTNF1/ACKR3/S1PR3/BCAP31/ABL1/NPFF/C5AR2/P2RY1/HCRT/ADM/KISS1/EDN1/LPAR2/GIPR/LPAR3/AVPR1A/GNB1/CALCA/LPAR1/ABL2/PTGER3/CHRNA10/RIC3/TBXA2R/CCR6/GPR35/SWAP70/EDNRA/TRPM4/TRPV4/CD36/CACNA1A/ITPR3/GATA2/JAK2/IAPP/CALCR/ADRA1A/PTGFR/DLG4/CXCL13/CCR10/CCR3
ARF guanyl-nucleotide exchange factor activity	ARF guanyl-nucleotide exchange factor activity	18	0.417974	1.23443	0.187304	6317	tags=44%, list=33%, signal=30%	ARFGEF2/GBF1/ARF4/ARFGEF3/ARFGEF1/CYTH2/HERC1/PSD3
ion channel activity	ion channel activity	15	0.436242	1.23827	0.187754	8405	tags=67%, list=44%, signal=37%	TMC5/TMC7/TRPV1/TRPV3/TRPV6/SLC9C1/KCNK3/GJC1/TRPV4/TMC4
catecholamine metabolic process	catecholamine metabolic process	5	-0.493638	-1.22491	0.18794	485	tags=60%, list=3%, signal=58%	MTPN/SULT1A2/SULT1A1
nuclear localization sequence binding	nuclear localization sequence binding	21	0.40309	1.22893	0.188892	7115	tags=62%, list=37%, signal=39%	TNPO2/KPNA6/TNPO1/POM121/POM121C/BRAP/NUP153/IPO4/KPNB1/NUP58/RANBP6/KPNA5/NOLC1
UDP-glycosyltransferase activity	UDP-glycosyltransferase activity	20	-0.255055	-1.2036	0.189573	11786	tags=95%, list=62%, signal=37%	UGT2B11/UGT1A1/UGT8/UGT1A3/UGT3A1/PIGA/UGT2A3/UGT2A1/UGT1A9/UGT3A2/UGT1A7/UGT2B4/UGT2B15/UGT2B28/UGT1A8/UGT1A4/UGT2B7/UGT2B17/UGT2B10
nucleotide-excision repair, DNA incision, 3'-to lesion	nucleotide-excision repair, DNA incision, 3'-to lesion	21	0.402872	1.22826	0.190172	8731	tags=71%, list=46%, signal=39%	DDB1/GTF2H2/CUL4A/ERCC4/CHD1L/CUL4B/RPA1/ERCC1/PARP1/RBX1/GTF2H1/ERCC3/GTF2H3/GTF2H4/ERCC2
nucleotide-excision repair, preincision complex stabilization	nucleotide-excision repair, preincision complex stabilization	21	0.402872	1.22826	0.190172	8731	tags=71%, list=46%, signal=39%	DDB1/GTF2H2/CUL4A/ERCC4/CHD1L/CUL4B/RPA1/ERCC1/PARP1/RBX1/GTF2H1/ERCC3/GTF2H3/GTF2H4/ERCC2
amino acid transport	amino acid transport	32	0.369732	1.21468	0.190172	8495	tags=53%, list=44%, signal=30%	SLC7A2/SLC17A5/SLC7A11/SLC1A4/SLC38A1/XK/SLC6A15/SLC43A1/SFXN5/SLC7A10/SLC3A1/SLC6A19/SLC7A14/SLC1A5/SLC38A2/SLC25A29/SLC7A1
carbohydrate:proton symporter activity	carbohydrate:proton symporter activity	6	0.553316	1.23138	0.191018	7212	tags=67%, list=38%, signal=42%	SLC17A5/SLC2A10/SLC2A8/SLC2A6
thiol-dependent ubiquitin-specific protease activity	thiol-dependent ubiquitin-specific protease activity	77	0.319436	1.16635	0.192863	7451	tags=45%, list=39%, signal=28%	OTUD3/USP5/USP33/OTUD7B/USP48/USP49/USP9X/ANKZF1/MINDY2/USP35/USP19/USP34/USP27X/USP20/USP3/VCPIP1/USP22/USP8/USP47/USP13/YOD1/USP46/MYSM1/USP42/USP14/USP32/USP40/USP21/MINDY1/UCHL5/USP31/USP37/USP30/USP24/USP1
Notch binding	Notch binding	24	0.390571	1.22232	0.193868	7645	tags=62%, list=40%, signal=38%	TCIM/NOTCH2NLA/JAG1/CHAC1/DLK2/ADAM17/NCOR2/DNER/AAK1/HIF1AN/MEGF10/GALNT11/CUL3/SNED1/DTX1
FK506 binding	FK506 binding	8	-0.388808	-1.21593	0.1958	415	tags=38%, list=2%, signal=37%	FKBP3/FKBP1A/FKBP5
protein kinase C binding	protein kinase C binding	50	0.340165	1.18906	0.195817	1364	tags=22%, list=7%, signal=20%	PRKCSH/DSP/SDC4/ADAM9/ITGAV/ADCY6/CAVIN3/PKP2/MARCKS/SRC/TDG
glucose binding	glucose binding	11	0.469094	1.23547	0.196269	4223	tags=36%, list=22%, signal=28%	HKDC1/GYS1/HK2/SLC2A8
cellular glucose homeostasis	cellular glucose homeostasis	18	0.41437	1.22379	0.19702	5350	tags=39%, list=28%, signal=28%	HKDC1/PIK3R2/FOXK1/NR1H4/HK2/NUCKS1/STXBP3
mitochondrial genome maintenance	mitochondrial genome maintenance	12	0.458753	1.23263	0.197511	4452	tags=42%, list=23%, signal=32%	LONP1/OPA1/MEF2A/MSTO1/MPV17
nuclear receptor activity	nuclear receptor activity	43	0.34674	1.18889	0.198535	4553	tags=33%, list=24%, signal=25%	NR2F2/NR5A2/NR2F6/NR2F1/PPARA/SREBF1/ARNT/THRB/NR1H4/RXRB/ESRRG/PPARD/NR6A1/RARB
response to unfolded protein	response to unfolded protein	45	0.345112	1.19055	0.19933	4403	tags=36%, list=23%, signal=27%	EDEM3/FAF2/HSPA5/SERPINH1/FICD/TOR1B/HSPA4L/CHAC1/HSPA13/HSPA14/UBXN4/ERP44/EDEM2/MFN2/DNAJB2/STT3B
calcium ion transport	calcium ion transport	58	-0.182702	-1.1667	0.2	2298	tags=31%, list=12%, signal=27%	TRPC5/ATP2A3/RAMP2/GJA4/RAMP1/CCR1/VDR/CYSLTR1/CCL5/CORO1A/RAMP3/BSPRY/CCL8/SELENOK/PRKCB/CCL3/FYN/TPT1
ferroxidase activity	ferroxidase activity	6	-0.451577	-1.22071	0.200199	533	tags=50%, list=3%, signal=49%	FXN/FTH1/FTL
mRNA splice site selection	mRNA splice site selection	19	0.40857	1.21975	0.201159	8368	tags=63%, list=44%, signal=36%	KHDC4/NOL3/PTBP2/CELF1/SRSF1/SRSF10/CELF4/SETX/CELF6/LUC7L3/SRSF6/LUC7L2
phosphodiesterase I activity	phosphodiesterase I activity	6	0.548478	1.22061	0.201526	4765	tags=67%, list=25%, signal=50%	FAN1/ENPP3/ENPP1/ENPP2
alpha-mannosidase activity	alpha-mannosidase activity	7	0.525402	1.22037	0.203228	1292	tags=43%, list=7%, signal=40%	MAN2A2/MAN2A1/MANEA
single fertilization	single fertilization	34	0.361392	1.19856	0.203677	3577	tags=29%, list=19%, signal=24%	CD46/UBXN8/MFGE8/CRKL/CLGN/IGSF8/SMAD4/LHFPL2/ASH1L/FOXL2
phosphatidylethanolamine biosynthetic process	phosphatidylethanolamine biosynthetic process	14	0.437939	1.22462	0.203872	4308	tags=50%, list=23%, signal=39%	LPIN3/SELENOI/CEPT1/ETNK1/SLC27A1/CHKA/PISD
acrosomal vesicle	acrosomal vesicle	56	0.332834	1.17769	0.204371	10274	tags=64%, list=54%, signal=30%	ABHD2/CALR/CXADR/VEZT/ADAM15/POMT1/ITGA1/CTNNA1/DKKL1/KCNJ11/CRCP/ENKUR/HEXB/ICA1L/ATP6V0A2/LOXL1/SV2B/MROH2B/SYT8/CATSPER3/GOLGA1/RAB3A/SPAG9/FNDC3A/TBXA2R/TRIM36/SCNN1A/KIT/PRKACA/NOTCH1/CLK3/KNL1/BMF/SKIL/SPACA9/PCSK4
ubiquitin-protein transferase activity	ubiquitin-protein transferase activity	230	0.280356	1.10188	0.206879	9779	tags=61%, list=51%, signal=30%	MUL1/RNF103/TRIM27/UBE3C/LMO7/FBXW8/MIB1/TRIM24/SHPRH/KLHL42/DTX4/UBE3A/UBR4/FBXL4/RNF115/BIRC2/HERC4/UBR3/HECTD3/DZIP3/UBE2Q2/HACE1/XIAP/CUL5/TTC3/RNF10/TRIM23/SEL1L/HERC2/KLHL9/HECTD2/BIRC6/TRIM56/PRPF19/ZNRF3/RNF13/FBXO21/TRIM17/NEDD4L/FBXO22/RNF20/ARIH1/TRIM32/SIAH1/RNF152/RNF186/SMURF1/TRIM5/BRAP/TRIM68/FBXL2/HECTD4/BARD1/RNF43/RC3H2/HECTD1/RFWD3/RNF11/UBE2L3/RNF40/FEM1B/PJA2/FANCL/RNF123/FB…
double-strand break repair	double-strand break repair	61	0.328573	1.17264	0.207122	9708	tags=66%, list=51%, signal=32%	TNKS1BP1/NIPBL/MSH2/DDX1/EYA1/FEN1/EYA3/EXD2/CIB1/MRE11/ACTR5/RAD52/WRN/KAT5/MARF1/RAD50/LIG4/BRIP1/SETX/EME2/PARP1/TENT4A/PRKDC/CDCA5/BRCA1/TRIP13/APBB1/XRCC5/INO80/RAD21/DTX3L/BRCA2/RNF8/APLF/EME1/LIG3/XRCC4/CHEK2/RNF168/ESCO2
mismatch repair	mismatch repair	25	0.383193	1.20819	0.209583	6104	tags=48%, list=32%, signal=33%	MSH6/TDG/PMS2/MSH2/LIG1/ABL1/POLD1/POLD3/POLD4/SETD2/RPA1/MLH3
nucleolar ribonuclease P complex	nucleolar ribonuclease P complex	5	-0.482263	-1.19668	0.209947	9916	tags=100%, list=52%, signal=48%	RPP21/RPP30/RPP40/POP5
memory	memory	54	0.333647	1.17611	0.210266	5558	tags=37%, list=29%, signal=26%	INSR/ITGA5/B4GALT2/SHANK3/PLA2G6/OXTR/FEN1/PTN/KMT2B/VLDLR/CRTC1/KALRN/RIN1/CIC/FOXO6/ATXN1/BDNF/ITGA3/PSEN1/YTHDF1
tryptophan catabolic process	tryptophan catabolic process	9	-0.36069	-1.20121	0.21028	384	tags=33%, list=2%, signal=33%	IDO2/HAAO/ACMSD
acetyl-CoA biosynthetic process	acetyl-CoA biosynthetic process	5	-0.480382	-1.19201	0.213908	9952	tags=100%, list=52%, signal=48%	ACSS1/PPCS/MLYCD/ACAT1
Notch signaling pathway	Notch signaling pathway	102	0.30421	1.13676	0.216517	8044	tags=48%, list=42%, signal=28%	ADAM10/SOX9/NOTCH2NLA/PERP/BMP2/ANXA4/NOTCH2NLC/APH1B/ONECUT1/IFT172/CDH6/SORBS2/MIB1/DTX4/JAG1/CHAC1/NR1H4/SEL1L/POFUT1/NR0B2/CNTN1/EPN1/NOTCH2/EP300/S1PR3/ADAM17/APH1A/RIPPLY2/TBX2/HNF1B/DNER/GMDS/MESP2/MESP1/SPEN/HEYL/DTX3/GRIP2/CREBBP/KRT19/FOXA1/APP/NOTCH3/DTX1/PGAM2/MAML1/PTP4A3/HEY1/GOT1
phospholipase activity	phospholipase activity	15	0.426258	1.20993	0.216665	5037	tags=47%, list=26%, signal=34%	LIPH/SEC23IP/PLBD2/ABHD16A/ABHD12/PLBD1/PITPNM3
3',5'-cyclic-nucleotide phosphodiesterase activity	3',5'-cyclic-nucleotide phosphodiesterase activity	7	0.519255	1.2061	0.216923	8404	tags=86%, list=44%, signal=48%	PDE11A/PDE9A/PDE10A/PDE4D/PDE5A/PDE3B
endocardial cushion morphogenesis	endocardial cushion morphogenesis	15	0.426149	1.20962	0.217105	2720	tags=33%, list=14%, signal=29%	SOX9/ACVR1/BMP2/BMPR1A/TGFB2
RNA polymerase II transcription regulatory region sequence-specific DNA binding	RNA polymerase II transcription regulatory region sequence-specific DNA binding	229	0.27903	1.09656	0.217678	6937	tags=40%, list=36%, signal=26%	CREB3L3/NR2F2/XBP1/SOX13/HNF4G/NR2F6/NR2F1/ZIC2/PPARA/SREBF1/ARHGAP35/PRDM6/ZIC5/TAL2/PBX1/ACTN4/TEF/HSF2/RREB1/GATA4/IRF2BP2/TFAP2A/CUX1/NR2C1/THRB/FOXK1/NR1H4/HIC2/ENO1/RXRB/SP1/ATF6/ZNF205/MEF2A/MGA/CDC5L/MLXIP/TBX6/NFXL1/NR2C2/TBX15/ZIC4/ARID3B/ALX3/TBXT/ESRRG/EP300/ZBTB5/SP3/NFX1/PRDM4/PPARD/TBX18/MTF1/RARB/ATF4/TFDP2/MNT/TESMIN/OSR1/SATB2/MTF2/VEZF1/TBX2/CDX2/ARID3A/TBX19/ZIC1/GLIS2/STAT6/B…
nuclear export signal receptor activity	nuclear export signal receptor activity	11	0.460695	1.21335	0.218357	6591	tags=64%, list=34%, signal=42%	EIF4ENIF1/XPO5/XPO7/XPO1/NUP42/CSE1L/XPO4
protein targeting	protein targeting	41	0.346469	1.18158	0.218511	6846	tags=49%, list=36%, signal=31%	SRPRA/RASSF9/HPS4/STXBP4/OS9/NLGN1/SYNJ2BP/AKAP12/AP4E1/LAMP2/KIF13B/MYO1C/AKAP6/ERBIN/AP4B1/LTBP2/TRAK2/FUT10/GIPC1/HOMER3
aortic valve morphogenesis	aortic valve morphogenesis	27	0.374486	1.19599	0.21966	7813	tags=52%, list=41%, signal=31%	SOX9/EFNA1/GATA4/JAG1/GATA5/BMP4/SNAI1/ROCK1/HEYL/ROBO1/ROCK2/SLIT2/ELN/SMAD6
fibroblast growth factor receptor binding	fibroblast growth factor receptor binding	12	0.450469	1.21037	0.220249	4636	tags=42%, list=24%, signal=32%	FLRT3/KLB/FRS2/FGF19/FGF7
tropomyosin binding	tropomyosin binding	12	0.450058	1.20927	0.222172	5281	tags=50%, list=28%, signal=36%	TNNT2/TMOD3/NEBL/CALD1/S100A6/TNNT1
transcription initiation from RNA polymerase III promoter	transcription initiation from RNA polymerase III promoter	6	0.539247	1.20007	0.222292	5276	tags=67%, list=28%, signal=48%	CRCP/GTF3C4/POLR3H/GTF3C1
profilin binding	profilin binding	11	0.459259	1.20957	0.22282	1244	tags=27%, list=6%, signal=26%	PCLO/ENAH/CTTN
nitric oxide biosynthetic process	nitric oxide biosynthetic process	12	0.449877	1.20878	0.222964	2313	tags=17%, list=12%, signal=15%	SLC7A2/NOS2
ossification	ossification	56	0.328581	1.16264	0.223912	6163	tags=41%, list=32%, signal=28%	SUN1/SOX9/EGFR/SUCO/CCN2/COL5A2/EXT2/BMP1/EXT1/TWSG1/KAZALD1/TNFRSF11A/COL1A1/DDR2/SORT1/MINPP1/SP3/SLC26A2/RIPPLY2/CDH11/FSTL3/TNFSF11/EIF2AK3
cation channel activity	cation channel activity	14	0.430264	1.20315	0.224226	9141	tags=64%, list=48%, signal=34%	TRPC1/NALCN/ASIC3/PKD2/PIEZO2/TRPV4/GRIN3B/TRPM3/PIEZO1
peptidase activity	peptidase activity	66	0.321086	1.15556	0.224387	4430	tags=33%, list=23%, signal=26%	HM13/UNC5CL/MYRF/SPCS2/THSD4/APH1B/BMP1/FURIN/LONP2/ADAMTSL4/PREPL/PAPLN/ADAMTSL2/SPG7/PCSK5/LMLN/NAPSA/MASP1/TPP1/CTSD/ADAM17/AGA
activation of MAPKK activity	activation of MAPKK activity	39	0.347476	1.17729	0.225342	9397	tags=72%, list=49%, signal=37%	EGFR/ADAM9/MAP3K20/CRKL/MAP3K21/MAP3K4/KIDINS220/MAP3K7/FRS2/LRRK2/MAPK1/BMP4/MAP3K6/PSEN1/TAOK2/RAF1/TAOK3/ADORA1/TAOK1/MAP3K2/MAP3K1/CRK/RAPGEF1/JAK2/MAPK3/MAP3K5/EIF2AK2/MAP3K13
myoblast fusion	myoblast fusion	12	0.448673	1.20555	0.225452	3197	tags=33%, list=17%, signal=28%	TANC1/CDON/CACNA1H/MYH9
blood vessel development	blood vessel development	33	0.358906	1.18495	0.226029	6264	tags=45%, list=33%, signal=31%	CEACAM1/FLVCR1/CRKL/MIB1/SPHK2/DHCR7/COL1A1/PAX6/DLX3/TCF7L2/CDX2/PSEN1/ALDH1A2/COL1A2/AHR
polysome	polysome	36	0.352354	1.18	0.226044	2579	tags=31%, list=13%, signal=26%	EIF4G1/CALR/NAA35/ATXN2/GCN1/NAA30/MYH10/LARP6/LARP4/AGO1/HSPA14
helicase activity	helicase activity	33	0.358726	1.18436	0.226646	8738	tags=64%, list=46%, signal=35%	SHPRH/ASCC3/SNRNP200/DDX1/EIF4A2/SRCAP/DDX11/EP400/ERCC6L2/UPF1/WRN/DNA2/RECQL4/BLM/HELLS/TTF2/DICER1/ERCC3/HLTF/SMARCA4/BTAF1
Sec61 translocon complex	Sec61 translocon complex	5	0.566619	1.19231	0.226649	20	tags=20%, list=0%, signal=20%	SEC61A1
structural constituent of cytoskeleton	structural constituent of cytoskeleton	77	0.313548	1.14485	0.227245	2675	tags=22%, list=14%, signal=19%	AGRN/SPTBN1/DSP/SYNM/PLS1/PLEC/DMD/PPL/SORBS2/BICD1/TUBG2/TUBGCP4/ANK3/CD2AP/TLN2/TUBA8/SPTAN1
keratinocyte development	keratinocyte development	8	0.495363	1.19871	0.227246	1023	tags=25%, list=5%, signal=24%	FLNB/PALLD
transcription by RNA polymerase I	transcription by RNA polymerase I	6	0.537203	1.19552	0.227671	4478	tags=67%, list=23%, signal=51%	TAF1C/POLR1C/TAF1A/UBTF
heart process	heart process	5	0.565684	1.19034	0.228072	391	tags=40%, list=2%, signal=39%	YAP1/WWTR1
transcription initiation from RNA polymerase II promoter	transcription initiation from RNA polymerase II promoter	152	0.288002	1.10683	0.229523	9179	tags=53%, list=48%, signal=28%	YAP1/SOX9/TEAD2/CCN2/NR5A2/WWTR1/MED16/HNF4G/NR2F6/NR2F1/PPARA/TEAD3/MED23/GTF2I/TEAD1/NR2C2AP/TAF1/NR3C2/TAF3/TBP/TAF2/GTF2A1/NR2C1/THRB/NR1H4/MED15/GTF2H2/RXRB/TAF13/NR0B2/MED25/MED24/NR2C2/TAF4/NOTCH2/ESRRG/ZNF45/MED10/CDK9/PPARD/MED14/NR6A1/RARB/TAF4B/TEAD4/CDK7/GTF2E1/MED13/POLR2B/TAF6/POLR2C/CDK4/E2F3/CREBBP/MED1/GTF2E2/MED20/GTF2H1/ERCC3/MED8/MED12/MED27/MED17/NR1D1/NOTCH3/GTF2H3/MAML1/PPA…
epithelial cilium movement involved in extracellular fluid movement	epithelial cilium movement involved in extracellular fluid movement	15	0.421882	1.19751	0.229526	3193	tags=33%, list=17%, signal=28%	SPAG17/CCDC40/DNAAF4/KIF27/NME5
branching involved in ureteric bud morphogenesis	branching involved in ureteric bud morphogenesis	39	0.346529	1.17408	0.229732	8034	tags=54%, list=42%, signal=31%	SOX9/BMP2/DLG1/GREB1L/PBX1/EYA1/SMAD4/LAMA5/SALL1/SIX1/WNT9B/BMP4/PKD2/WNT4/HOXD11/CITED1/WNT6/GPC3/PTCH1/HOXA11/CTNNB1
penetration of zona pellucida	penetration of zona pellucida	6	0.536504	1.19397	0.230298	3811	tags=50%, list=20%, signal=40%	DKKL1/HEXB/TBXT
nuclear inner membrane	nuclear inner membrane	37	0.349961	1.17672	0.230376	7834	tags=54%, list=41%, signal=32%	DPY19L4/LEMD2/ZMPSTE24/DPY19L2/SMAD3/LEMD3/DPY19L3/PSEN2/DPY19L1/RNF13/ATP11B/LRPPRC/TMEM120B/NEMP1/LBR/UNC50/TOR1AIP1/LMNB2/NRM/SIGMAR1
TFIID-class transcription factor complex binding	TFIID-class transcription factor complex binding	11	0.455784	1.20041	0.230716	6804	tags=55%, list=36%, signal=35%	ZNHIT6/TAF2/ERCC4/ERCC1/AHR/NOP58
mesenchymal to epithelial transition involved in metanephros morphogenesis	mesenchymal to epithelial transition involved in metanephros morphogenesis	5	0.564009	1.18682	0.231177	4847	tags=60%, list=25%, signal=45%	SALL1/SIX2/BMP4
histidine catabolic process	histidine catabolic process	8	-0.376735	-1.17817	0.232242	1865	tags=50%, list=10%, signal=45%	UROC1/HNMT/AMDHD1/FTCD
glutamine transport	glutamine transport	5	0.562094	1.18279	0.235834	7483	tags=80%, list=39%, signal=49%	SLC1A4/SLC38A7/SLC1A5/SLC38A2
death receptor binding	death receptor binding	15	0.419602	1.19104	0.236012	4868	tags=40%, list=25%, signal=30%	CASP8AP2/TMBIM1/NOL3/RIPK1/DAB2IP/FEM1B
icosanoid metabolic process	icosanoid metabolic process	8	0.491334	1.18896	0.236312	3066	tags=38%, list=16%, signal=32%	PTGIS/CYP4F3/CYP2S1
mitochondrial respiratory chain complex II, succinate dehydrogenase complex (ubiquinone)	mitochondrial respiratory chain complex II, succinate dehydrogenase complex (ubiquinone)	5	-0.470745	-1.1681	0.236796	1954	tags=60%, list=10%, signal=54%	SDHC/SDHB/SDHD
succinate dehydrogenase (ubiquinone) activity	succinate dehydrogenase (ubiquinone) activity	5	-0.470745	-1.1681	0.236796	1954	tags=60%, list=10%, signal=54%	SDHC/SDHB/SDHD
base-excision repair, gap-filling	base-excision repair, gap-filling	6	0.533238	1.1867	0.237053	4148	tags=50%, list=22%, signal=39%	POLE/POLG/POLD1
transcription factor TFIIIC complex	transcription factor TFIIIC complex	6	0.532445	1.18493	0.239555	8955	tags=100%, list=47%, signal=53%	GTF3C2/GTF3C3/GTF3C4/GTF3C1/GTF3C6/GTF3C5
spermatogenesis	spermatogenesis	275	0.272839	1.08101	0.240676	9336	tags=52%, list=49%, signal=27%	TYRO3/GAL3ST1/ADAM10/SUN1/PGM3/SOX9/CALR/TSPAN8/SEPTIN2/PIWIL2/APOB/PRDX4/ADGRG2/GOLGA3/SPEF2/IGF2R/ACVR2A/TRIM27/LGR4/WIPF3/SLC4A2/SCMH1/GMCL1/PIWIL4/CRKL/PHC2/TEX15/CYP26B1/NUP62/HSF2/DNM2/HERC4/TBP/PUM1/BCL2L10/ATP2B4/SBF1/HERC2/BAG6/PAFAH1B2/TDRD6/CATSPERB/SMAD4/EIF5A2/WFDC2/CFAP69/ZNF35/SPATA20/NME5/PAFAH1B3/SGPL1/TSNAX/NR2C2/PLEKHA1/YBX2/SIAH1/TMEM203/GGNBP2/PATZ1/KDM5A/TDRD7/MYCBPAP/BCAP31…
action potential	action potential	13	0.433059	1.18688	0.240936	10764	tags=92%, list=56%, signal=40%	KCNMB3/GNA11/AKAP6/KCND2/GNAQ/KCNB1/CLN3/USP53/CHRNA4/KCNMB4/KCNMB2/CHRNB4
pyrimidine dimer repair	pyrimidine dimer repair	5	0.55981	1.17798	0.242561	4817	tags=60%, list=25%, signal=45%	MSH6/POLH/ERCC6
cAMP response element binding protein binding	cAMP response element binding protein binding	8	0.48857	1.18227	0.24335	7382	tags=75%, list=39%, signal=46%	DAPK3/CRTC1/CRTC3/ATF2/CRTC2/DDIT3
neuromuscular synaptic transmission	neuromuscular synaptic transmission	17	-0.259344	-1.13454	0.243719	14186	tags=100%, list=74%, signal=26%	KIF1B/RAB3A/CHRNA5/CHRNB1/CHRNA6/STAC3/CHRNA4/ADARB1/CHRNA1/ETV5/CHRNB4/FCHSD2/DTNA/FCHSD1/EGR3/CHRNE
GPI-anchor transamidase activity	GPI-anchor transamidase activity	5	0.557908	1.17398	0.246442	3843	tags=60%, list=20%, signal=48%	PIGT/PIGU/PIGK
calcium-dependent cysteine-type endopeptidase activity	calcium-dependent cysteine-type endopeptidase activity	12	0.44118	1.18541	0.246946	2171	tags=33%, list=11%, signal=30%	CAPN8/CAPN5/CAPN1/CAPN7
lipid transporter activity	lipid transporter activity	24	0.375032	1.17369	0.247603	1355	tags=21%, list=7%, signal=19%	ABCA8/ABCA10/ABCA2/ABCA9/ABCA5
L-serine metabolic process	L-serine metabolic process	5	-0.464643	-1.15296	0.248239	734	tags=60%, list=4%, signal=58%	PSPH/SHMT1/SRR
pericentric heterochromatin	pericentric heterochromatin	13	0.42932	1.17664	0.25056	7878	tags=69%, list=41%, signal=41%	CBX5/BAZ1B/KMT5C/KDM4D/ATRX/SNAI1/DNMT1/HELLS/KDM4C
RNA polymerase II intronic transcription regulatory region sequence-specific DNA binding	RNA polymerase II intronic transcription regulatory region sequence-specific DNA binding	9	0.47345	1.18257	0.250941	8644	tags=78%, list=45%, signal=43%	HSF2/ZC3H4/VAX2/ZC3H8/ZC3H6/ZNF350/NCOA2
heart valve development	heart valve development	7	0.504426	1.17165	0.251773	7811	tags=71%, list=41%, signal=42%	SOX9/HECTD1/SHOX2/MDM4/ZBTB14
atrioventricular valve morphogenesis	atrioventricular valve morphogenesis	11	0.448377	1.18091	0.252232	6692	tags=64%, list=35%, signal=41%	ACVR1/BMP2/TGFB2/CCN1/ZFPM1/HEYL/MDM4
creatine kinase activity	creatine kinase activity	5	-0.461104	-1.14418	0.253521	10321	tags=100%, list=54%, signal=46%	MAP4K4/CKMT2/CKMT1A/CKMT1B
glutamate receptor signaling pathway	glutamate receptor signaling pathway	10	0.456691	1.17693	0.254671	7100	tags=60%, list=37%, signal=38%	NCSTN/GRIA3/GRIK4/GNAQ/KCNB1/GRIN2A
gluconeogenesis	gluconeogenesis	40	-0.190058	-1.11307	0.255	2165	tags=30%, list=11%, signal=27%	PFKFB1/GOT2/ALDOC/PCK1/SDS/MDH1/SLC25A13/RBP4/PCK2/FBP1/SLC25A11/MDH2
ectoderm development	ectoderm development	10	0.455555	1.17401	0.257439	8347	tags=80%, list=44%, signal=45%	BMPR1A/NF2/SMURF1/VAX2/EPB41L5/ZBTB7B/CTNNB1/STX2
voltage-gated calcium channel complex	voltage-gated calcium channel complex	20	0.386284	1.16755	0.259153	10985	tags=85%, list=57%, signal=36%	CACNA1H/CACNA1D/CACNB2/CACHD1/CACNB4/CACNG8/PDE4D/CACNA1F/CACNA2D3/CACNA2D4/STAC3/CACNA1A/CACNB3/CACNG6/CACNA1G/CACNA1C/CACNA2D1
cell volume homeostasis	cell volume homeostasis	17	0.400713	1.16934	0.260808	8234	tags=71%, list=43%, signal=40%	SLC12A8/SLC12A2/LRRC8A/SLC12A4/CLCN6/SLC12A7/SLC12A9/AQP1/SLC12A6/TRPV4/ADD1/E2F4
DNA strand elongation involved in DNA replication	DNA strand elongation involved in DNA replication	12	0.435931	1.17131	0.26086	7130	tags=58%, list=37%, signal=37%	RFC4/POLD3/GINS3/POLA1/GINS1/MCM3/MCM4
galactosylceramide biosynthetic process	galactosylceramide biosynthetic process	5	0.550949	1.15934	0.262225	8442	tags=80%, list=44%, signal=45%	GAL3ST1/B3GALT2/FA2H/UGT8
extracellular ligand-gated ion channel activity	extracellular ligand-gated ion channel activity	20	0.38487	1.16328	0.263102	9777	tags=75%, list=51%, signal=37%	GABRA2/TRPV1/GLRB/GABRG3/GABRE/GABRB3/CHRNA10/CHRNA5/GABRA5/CHRNB1/CHRNA6/CHRFAM7A/CHRNA4/HTR3A/CHRNA1
axonal fasciculation	axonal fasciculation	16	0.405433	1.16703	0.263796	2757	tags=31%, list=14%, signal=27%	TNFRSF21/ARHGAP35/CELSR3/NRP1/NRCAM
exocytosis	exocytosis	83	0.303739	1.11651	0.26688	7084	tags=48%, list=37%, signal=30%	SLC17A9/MIA3/ARFGEF2/TXLNA/STXBP5/MYH10/WASHC1/SCAMP5/MICAL3/RAB11A/NKD2/PRSS12/PIK3C2A/SYTL5/ARHGAP44/EXOC7/CADPS2/EXOC6/RALA/SNX19/EXOC2/RAB11B/ARFGEF1/EXOC3/EXOC6B/ITSN1/BRSK2/SNAP25/EXOC4/STX3/EXOC8/LIN7C/SCRN1/NSF/PAK1/CDK16/MYO5A/CADPS/LIN7B/RAB3A
sphingomyelin catabolic process	sphingomyelin catabolic process	6	0.521214	1.15994	0.267951	2828	tags=50%, list=15%, signal=43%	SMPD4/SMPD1/SMPDL3B
SMAD protein complex assembly	SMAD protein complex assembly	7	0.497851	1.15638	0.269626	2706	tags=43%, list=14%, signal=37%	SMAD3/SMAD4/SMAD2
dolichyl-phosphate-mannose-protein mannosyltransferase activity	dolichyl-phosphate-mannose-protein mannosyltransferase activity	9	0.465799	1.16346	0.270461	10232	tags=100%, list=53%, signal=47%	TMTC3/SDF2L1/POMT1/POMT2/TMTC2/TMTC1/DPM1/TMTC4/SDF2
voltage-gated calcium channel activity	voltage-gated calcium channel activity	25	0.366493	1.15554	0.271231	7841	tags=56%, list=41%, signal=33%	ITGAV/CACNA1D/TPCN1/TPCN2/CACNB2/CACHD1/CATSPER3/IL1RAPL1/PKD2/CACNB4/CACNG8/CACNA1F/CACNA2D3/CACNA2D4
grooming behavior	grooming behavior	9	-0.338888	-1.1286	0.273698	358	tags=22%, list=2%, signal=22%	APRT/HPRT1
nucleosome disassembly	nucleosome disassembly	16	0.402688	1.15913	0.274287	8866	tags=75%, list=46%, signal=40%	GRWD1/SMARCC1/SMARCD3/ARID1A/SMARCD1/NFE2/SUPT16H/SMARCC2/ARID2/SMARCA4/SMARCB1/PBRM1
inositol metabolic process	inositol metabolic process	5	0.544965	1.14674	0.275938	6293	tags=60%, list=33%, signal=40%	PPIP5K2/ITPKA/PPIP5K1
phototransduction	phototransduction	10	0.449776	1.15911	0.276471	1194	tags=20%, list=6%, signal=19%	CDS1/GUCA1B
mitochondrial outer membrane translocase complex	mitochondrial outer membrane translocase complex	9	-0.337235	-1.1231	0.277036	1257	tags=56%, list=7%, signal=52%	TOMM20L/TOMM22/TOMM6/TOMM5/TOMM7
post-Golgi vesicle-mediated transport	post-Golgi vesicle-mediated transport	18	0.389945	1.15165	0.280579	5487	tags=39%, list=29%, signal=28%	SCAMP3/GBF1/SCAMP2/SCFD1/SORT1/MYO1B/SCAMP1
interleukin-2 receptor binding	interleukin-2 receptor binding	5	-0.449768	-1.11605	0.28169	10538	tags=100%, list=55%, signal=45%	ECM1/IL21/IL2/GATA3
nucleosome assembly	nucleosome assembly	33	0.344547	1.13755	0.283642	5349	tags=39%, list=28%, signal=28%	SOX9/SHPRH/GRWD1/CHAF1B/RSF1/DAXX/SART3/KAT6B/NAP1L2/MCM2/CHAF1A/NAP1L4/ATRX
regulation of glycogen biosynthetic process	regulation of glycogen biosynthetic process	8	0.4738	1.14653	0.284146	5138	tags=38%, list=27%, signal=27%	PPP1R3B/MTOR/PPP1R3D
protein dephosphorylation	protein dephosphorylation	133	0.285519	1.08803	0.284657	8753	tags=50%, list=46%, signal=27%	PTPRF/PPP2R3A/PTPRK/PTPRU/PLPP3/TNS2/PTPN9/PPP2R1A/PTPN14/PTPN3/PTPRS/DLG1/PLPP2/PHLPP2/PPP5C/PPP2CB/PPP4R1/PPM1H/PTPRM/TAB1/PHPT1/PTPRH/SBF1/PPP1R3B/PTPN12/PDP2/PPM1L/PTPN21/DUSP6/MTMR3/MINPP1/DUSP8/PPP2R1B/PPP2R5B/STK11/PPP1R3D/CTTNBP2NL/PHLPP1/MTMR7/SSH1/CTDSPL/DUSP16/PTPRG/MTMR2/MYH3/PTPN13/BTRC/PPP2R5E/DUSP26/CTDSP2/PPP2R5A/MTMR4/PPM1M/PPP1R3C/PPP4R3B/PTPRR/PPM1N/PPP2R5D/TPTE/PPP2R2A/PPP2R3B…
receptor guanylyl cyclase signaling pathway	receptor guanylyl cyclase signaling pathway	8	0.473171	1.14501	0.285817	1194	tags=25%, list=6%, signal=23%	GUCY2C/GUCA1B
peroxisome organization	peroxisome organization	18	0.388103	1.14621	0.287488	10444	tags=72%, list=55%, signal=33%	ABCD3/LONP2/TMEM135/PEX3/SEC16B/PEX11B/PEX10/PEX1/PEX12/PEX14/PEX11A/ABCD1/PEX7
fibroblast growth factor-activated receptor activity	fibroblast growth factor-activated receptor activity	5	0.540842	1.13807	0.28784	1402	tags=40%, list=7%, signal=37%	FGFR2/FGFR3
transcription elongation factor complex	transcription elongation factor complex	24	0.364815	1.14171	0.2888	10179	tags=79%, list=53%, signal=37%	ELP3/ICE2/ICE1/ELP2/AFF4/ELP1/CDK9/ERCC6/ZC3H8/MLLT1/TTF2/SUPT6H/ELL/MLLT3/ELL3/AFF1/ELOF1/AFF3/EAF1
damaged DNA binding	damaged DNA binding	53	0.319065	1.12183	0.290573	9041	tags=58%, list=47%, signal=31%	DDB1/TDG/DCLRE1A/TP53BP1/RAD1/FEN1/PNKP/XRCC6/ERCC4/POLK/POLI/EP300/POLH/POLD1/CUL4B/DCLRE1C/NEIL1/KDM4D/RBBP8/RPA1/ERCC1/CREBBP/ERCC3/BRCA1/CRY2/XRCC5/REV1/UNG/ERCC2/NEIL2/AUNIP
histone deacetylase activity	histone deacetylase activity	25	0.361681	1.14037	0.291046	9806	tags=64%, list=51%, signal=31%	SIRT6/SIN3A/HDAC2/NACC2/HDAC1/HDAC11/SIRT7/SIN3B/MIER1/HDAC6/HDAC8/MIER2/HDAC4/HDAC10/SUDS3/HDAC5
one-carbon metabolic process	one-carbon metabolic process	19	-0.23583	-1.09288	0.291545	2014	tags=37%, list=11%, signal=33%	MAT2B/AHCY/MAT1A/SHMT1/MTHFD1/GNMT/ALDH1L1
cilium movement	cilium movement	18	0.386922	1.14272	0.291806	10558	tags=83%, list=55%, signal=37%	WDR78/CCDC40/DNAAF4/WDR66/DNAAF5/CFAP221/ARMC4/DNAH5/DNAH7/CCDC114/HYDIN/LRRC6/CFAP53/DNAH1/CCDC151
mRNA polyadenylation	mRNA polyadenylation	26	0.358386	1.1383	0.291837	8259	tags=58%, list=43%, signal=33%	AHCYL1/SYMPK/LEO1/CDC73/CPSF1/MTPAP/SCAF8/CSTF3/PABPC1L/CLP1/APP/FIP1L1/WDR33/TUT1/CPSF2
vacuolar membrane	vacuolar membrane	25	0.360872	1.13782	0.293772	6316	tags=44%, list=33%, signal=30%	ABCC3/NAPG/TMEM138/SBF2/ATP6V0B/ABCC1/ATP6V1A/NAPB/CTNS/MTMR2/SLC3A1
mRNA export from nucleus	mRNA export from nucleus	96	0.29382	1.09234	0.298258	10571	tags=66%, list=55%, signal=30%	SMG5/NUP107/TPR/U2AF2/NUP155/THOC2/NUP50/CHTOP/SRSF11/NUP160/SMG7/NUP62/NUP205/SYMPK/NUP188/NCBP2/NUP43/SMG1/CPSF1/CDC40/UPF1/POM121/POM121C/NUP153/AGFG1/NUP133/SRSF1/NUP42/POLDIP3/NUP58/UPF3B/AAAS/FIP1L1/NDC1/THOC5/NUP210/UPF2/WDR33/FYTTD1/GLE1/SRSF4/THOC1/CPSF2/SRSF6/NCBP1/NUP214/MAGOHB/MCM3AP/RAE1/HHEX/NUP93/SRRM1/NUP35/NUP85/RANBP2/ZC3H11A/NUP37/CASC3/NXF1/DHX38/RBM15B/RNPS1/SEC13
glucose catabolic process	glucose catabolic process	7	0.487258	1.13178	0.298361	5108	tags=57%, list=27%, signal=42%	LRP5/PFKP/PFKFB2/PFKM
peptide alpha-N-acetyltransferase activity	peptide alpha-N-acetyltransferase activity	10	0.442107	1.13935	0.299769	1537	tags=30%, list=8%, signal=28%	NAA35/NAA25/NAA30
phospholipase D activity	phospholipase D activity	6	0.509066	1.1329	0.301601	1755	tags=33%, list=9%, signal=30%	PLD3/PLD1
mitotic chromosome condensation	mitotic chromosome condensation	17	0.387918	1.132	0.303063	6699	tags=53%, list=35%, signal=34%	NIPBL/NCAPD2/AKAP8L/SMC4/PHF13/AKAP8/CHMP1A/TENT4A/CDCA5
protein serine/threonine phosphatase inhibitor activity	protein serine/threonine phosphatase inhibitor activity	10	-0.312093	-1.09923	0.304054	1092	tags=50%, list=6%, signal=47%	PPP1R14C/PPP1R14A/FAM122A/PPP1R17/PPP1R1A
blood coagulation	blood coagulation	139	0.281634	1.07603	0.304461	6431	tags=36%, list=34%, signal=24%	LMAN1/GATA6/SERPINA10/EHD2/F2RL1/PROS1/DOCK6/ITGA2/HPS4/P2RX4/VPS45/ENPP4/CARMIL1/GP1BB/CBX5/F5/TFPI/GATA4/SERPIND1/GGCX/ANO6/LNPK/FGA/F7/GATA5/HDAC2/COL1A1/F2RL3/HDAC1/MAFK/MFN2/KDM1A/ANXA5/SERPINA5/PRKAR2A/ZFPM1/SH2B1/HPS5/EHD3/SERPINE2/F3/AKAP1/GNA12/CD59/AKAP10/GNAQ/FGB/COL1A2/PHF21A/PAFAH2
sphingomyelin biosynthetic process	sphingomyelin biosynthetic process	6	0.507723	1.12991	0.305479	4041	tags=50%, list=21%, signal=39%	SGMS2/SPTLC1/SGMS1
transmembrane receptor protein tyrosine kinase adaptor activity	transmembrane receptor protein tyrosine kinase adaptor activity	13	0.411313	1.12728	0.30573	5521	tags=31%, list=29%, signal=22%	SHC1/FRS2/SH2B1/TRADD
NADP metabolic process	NADP metabolic process	6	-0.40943	-1.10678	0.305777	2277	tags=50%, list=12%, signal=44%	IDH2/GCK/DCXR
adenylate cyclase-activating dopamine receptor signaling pathway	adenylate cyclase-activating dopamine receptor signaling pathway	6	0.507193	1.12874	0.306855	3438	tags=50%, list=18%, signal=41%	ADCY5/PTGER1/SLC9A3R1
transcription elongation from RNA polymerase I promoter	transcription elongation from RNA polymerase I promoter	29	0.34778	1.12479	0.307062	8732	tags=62%, list=46%, signal=34%	CD3EAP/POLR1A/TBP/GTF2H2/TAF1C/POLR1C/TAF1A/UBTF/ERCC6/CDK7/TAF1B/POLR1B/GTF2H1/ERCC3/GTF2H3/GTF2H4/ERCC2/TWISTNB
de novo pyrimidine nucleobase biosynthetic process	de novo pyrimidine nucleobase biosynthetic process	6	0.507075	1.12847	0.307481	4356	tags=50%, list=23%, signal=39%	CAD/UMPS/MTOR
actin filament	actin filament	75	0.301958	1.09971	0.307507	6940	tags=44%, list=36%, signal=28%	MYO6/PAWR/POF1B/DMTN/PLS3/PLS1/MISP/WIPF3/PALLD/TSC1/ACTN1/CTTN/SRC/COBL/DNAJA3/TWF1/DAPK3/KEAP1/WIPF2/GNG12/VPS18/YES1/DBN1/MYO1B/TPM2/MARK2/TPM1/FKBP15/AMOT/BIN3/PAK1/TIGD5/MYO5A
multivesicular body	multivesicular body	26	0.35448	1.12589	0.309188	7050	tags=54%, list=37%, signal=34%	CTSL/RAB11A/NEDD4L/SFTPD/STEAP3/ATP13A2/ECPAS/CHMP3/BACE1/LRAT/CHMP1A/LAMP1/SLC2A4/HDAC6
ribosomal large subunit assembly	ribosomal large subunit assembly	12	-0.289328	-1.091	0.311532	13611	tags=100%, list=71%, signal=29%	BRIX1/NOP2/RPF2/TRAF7/MRTO4/PPAN/NOP53/RRS1/RSL24D1/BOP1/NLE1
ovulation from ovarian follicle	ovulation from ovarian follicle	7	-0.377658	-1.10561	0.313596	11919	tags=100%, list=62%, signal=38%	PGR/NOS3/ADAMTS1/SIRT1/MMP19/AFP
tRNA methyltransferase activity	tRNA methyltransferase activity	8	0.463695	1.12208	0.313611	8394	tags=62%, list=44%, signal=35%	TRMT9B/BCDIN3D/TRDMT1/LCMT2/FTSJ1
retinoid metabolic process	retinoid metabolic process	49	0.318192	1.10968	0.31571	2097	tags=24%, list=11%, signal=22%	AGRN/GPC1/SDC4/RDH10/SDC1/APOB/DHRS3/NAPEPLD/RBP1/BCO2/GPC4/LRP1
adenylate cyclase-inhibiting G protein-coupled receptor signaling pathway	adenylate cyclase-inhibiting G protein-coupled receptor signaling pathway	47	0.3203	1.11146	0.3178	8087	tags=45%, list=42%, signal=26%	GNAZ/ADCY5/ADCY6/GPR37L1/AKAP12/ADCY9/S1PR3/RIC8A/GPR37/P2RY1/ADCY1/EDN1/PSAP/OXER1/SSTR2/ADORA1/LPAR1/GABBR1/EDNRA/PALM/ADRA2A
metanephros development	metanephros development	24	0.357744	1.11958	0.319777	11489	tags=75%, list=60%, signal=30%	RDH10/NIPBL/GREB1L/EYA1/FBN1/APH1A/NKX3-1/NF1/CITED1/OSR2/HOXA11/GLI3/IRX3/ITGA8/SPRY1/ROBO2/ID2/SHH
Wnt signaling pathway, calcium modulating pathway	Wnt signaling pathway, calcium modulating pathway	34	0.33516	1.11156	0.319844	8831	tags=62%, list=46%, signal=33%	FZD6/FZD5/TNRC6B/AGO3/AGO1/WNT5A/MAP3K7/FZD4/TNRC6A/TCF7L2/MOV10/PLCB3/AGO2/GNB1/FZD3/WNT11/TNRC6C/AGO4/CTNNB1/ROR2/PLCB1
nucleoside diphosphate phosphorylation	nucleoside diphosphate phosphorylation	16	-0.252261	-1.07699	0.320799	1017	tags=25%, list=5%, signal=24%	AK1/SUCLG1/NME1/NME2
ventricular compact myocardium morphogenesis	ventricular compact myocardium morphogenesis	5	0.527021	1.10899	0.320828	2399	tags=40%, list=13%, signal=35%	DSP/BMPR1A
cellular protein modification process	cellular protein modification process	82	0.29627	1.08781	0.323146	4860	tags=32%, list=25%, signal=24%	RPN2/RPN1/PLOD2/PLOD1/SLC35A1/MMP15/ERO1A/NAGPA/CPE/PARP4/PHKA2/ICMT/GGCX/FBXO22/LOX/B4GALT7/FBXL2/ABL1/AKT2/YES1/UEVLD/UBE2L3/TTLL12/PHEX/RIMKLA/PIGH
G protein-coupled acetylcholine receptor signaling pathway	G protein-coupled acetylcholine receptor signaling pathway	10	0.434085	1.11868	0.325606	6409	tags=50%, list=33%, signal=33%	AGRN/GNA11/GNAQ/CHRM3/GNB1
centrosome	centrosome	468	0.257494	1.04038	0.325867	10157	tags=57%, list=53%, signal=27%	KIFC3/CUL7/RIC8B/CAMSAP3/HOOK2/SORBS1/IFT80/USP33/MACROD2/NDRG1/SPPL2B/CEP85/HAUS5/CSPP1/CAMSAP2/TRIP4/SLC1A4/CEP295/MARCKS/NINL/PCM1/CEP164/CLIP1/IFT46/BICD1/ANKRD26/ALS2/DPF2/MIB1/TUBG2/HOOK1/TUBGCP4/NUP62/DNM2/TTC26/UBR4/ALMS1/CEP72/PATJ/DYNC1I2/RPRD1B/IFT140/FBF1/CDC16/CCDC14/DYNC1LI2/EFHC1/CDKL5/CEP63/LEO1/AKAP9/CEP350/PKN2/SPICE1/TFAP2A/XRCC2/KLHL22/RAB11A/PKHD1/WDR60/KIFAP3/PSEN2/BBS1/HAUS…
sister chromatid cohesion	sister chromatid cohesion	21	0.365308	1.11374	0.326618	8123	tags=57%, list=42%, signal=33%	ESCO1/SMC1A/DDX11/SMC3/MRE11/SMC5/TENT4A/STAG1/STAG2/SMC1B/HDAC8/RAD21
chloride transport	chloride transport	30	0.341105	1.10936	0.32716	5901	tags=40%, list=31%, signal=28%	CLCN4/SLC26A6/ANO6/WNK4/CLCN6/SLC26A7/ANO5/ANO10/SLC26A9/ANO8/FXYD3/TSPO
biological_process	biological_process	435	0.258321	1.04111	0.327167	7493	tags=44%, list=39%, signal=27%	CALU/ATP13A1/TMEM9/ZNF664/NOMO1/ILVBL/STOML1/TSPAN9/CGN/TRIM10/CACFD1/BRD9/PDGFRL/UACA/SIPA1L2/CRYBG3/TOMM40L/IL22RA1/NOMO3/TMEM131/NRSN2/LRG1/FAM3C/GTPBP2/LPP/C19orf18/FIBIN/SAMD12/PLEKHA5/FAM234A/PCNX2/PLEKHA4/GPN2/SORBS2/ZBTB8A/URB1/DHRS7B/IFT46/EPHA10/GHDC/KIAA0930/INPP5E/CASKIN2/ZNF75A/NOM1/KNDC1/FSD1L/ADAMTS10/VNN3/SERHL2/ZNF862/ZNF697/NAXD/KBTBD7/KIF12/SOCS7/MINDY2/TSPAN3/VWA7/PI15/SFT2D2/…
NADPH-hemoprotein reductase activity	NADPH-hemoprotein reductase activity	5	0.524685	1.10407	0.328202	7408	tags=80%, list=39%, signal=49%	NOS2/MTRR/POR/NDOR1
RNA polymerase II complex binding	RNA polymerase II complex binding	31	0.338845	1.10882	0.3289	7957	tags=65%, list=42%, signal=38%	ELP3/RPRD1B/RPRD1A/ZNF326/AGO1/CDC73/ELP2/SCAF8/CCAR2/RPRD2/ELP1/GTF2E1/AGO2/HNRNPU/WAC/DHX9/RECQL5/CTR9/NCOA3/UVSSA
fatty acid biosynthetic process	fatty acid biosynthetic process	38	0.327937	1.10651	0.328906	1477	tags=21%, list=8%, signal=19%	ACSL3/XBP1/MGLL/PRKAB2/PRKAA1/HSD17B12/ABCD3/PRKAB1
nitric oxide mediated signal transduction	nitric oxide mediated signal transduction	15	0.392267	1.11345	0.329339	4079	tags=33%, list=21%, signal=26%	AGT/NOS2/PDX1/GUCY1A1/RASD1
heart morphogenesis	heart morphogenesis	35	0.332371	1.10735	0.329678	9913	tags=71%, list=52%, signal=35%	VEGFA/INSR/NIPBL/ZMPSTE24/EPHB4/TAB1/TGFB2/KDM6A/LEFTY1/TBXT/MTOR/TBX19/CHD7/MESP2/ALDH1A2/MESP1/ZMIZ1/ASXL1/PTCH1/ARID2/GAA/CERT1/COL5A1/DLC1/PTK2
pseudouridine synthesis	pseudouridine synthesis	6	0.496997	1.10604	0.333125	3427	tags=33%, list=18%, signal=27%	PUS7L/RPUSD1
creatine metabolic process	creatine metabolic process	7	-0.371096	-1.0864	0.334978	581	tags=29%, list=3%, signal=28%	GATM/GAMT
signal complex assembly	signal complex assembly	8	0.456671	1.10508	0.335321	8016	tags=62%, list=42%, signal=36%	MAPK8IP2/SRC/PXN/NCK1/NCK2
nuclease activity	nuclease activity	12	0.412131	1.10736	0.335633	8108	tags=67%, list=42%, signal=38%	PGAP1/DDX1/MRE11/SND1/DNA2/XRN2/FANCM/HARBI1
spermatid development	spermatid development	52	0.312147	1.09463	0.336161	7372	tags=48%, list=39%, signal=30%	NECTIN2/RSPH1/SIX5/OSBP2/NECTIN3/DPY19L2/NSUN2/RFX2/CIB1/NME5/AFF4/ICA1L/OCA2/QKI/BRIP1/BBS4/CDYL/UBE2J1/CEP57/PLD6/DHH/TDRD5/FNDC3A/TRIP13/PACRG
voltage-gated ion channel activity	voltage-gated ion channel activity	26	0.348385	1.10653	0.336365	7693	tags=50%, list=40%, signal=30%	SCN9A/SCN8A/CACNA1H/ANO6/KCNIP3/NALCN/SCN3B/CATSPER2/PKD2/SCN3A/TMEM109/KCNK13/CLIC6
CDP-choline pathway	CDP-choline pathway	6	0.496113	1.10408	0.336502	5678	tags=67%, list=30%, signal=47%	CDS1/CEPT1/CHKA/PCYT1A
phagocytosis	phagocytosis	53	0.310396	1.09135	0.340533	4557	tags=25%, list=24%, signal=19%	MESD/ITGB1/TM9SF4/EIF2AK1/PIP5K1A/DNM2/MET/LRP1/TICAM2/LDLR/CORO1C/PIP5K1C/SYT7
glutamine metabolic process	glutamine metabolic process	17	-0.241135	-1.05488	0.341709	704	tags=35%, list=4%, signal=34%	CPS1/ALDH5A1/GLUD1/NIT2/PHGDH/GLYATL1
telomerase holoenzyme complex	telomerase holoenzyme complex	21	0.361849	1.10319	0.341861	7317	tags=43%, list=38%, signal=27%	SMG5/TERT/SMG7/NVL/GNL3L/TEP1/HNRNPU/HNRNPC/NAT10
nucleotide-excision repair	nucleotide-excision repair	37	0.326593	1.09814	0.342396	11335	tags=78%, list=59%, signal=32%	DDB1/FANCC/FAN1/HUS1B/GTF2H2/GTF2H2C/ERCC4/RPA4/NEIL1/RBBP8/BRIP1/RPA1/ERCC1/SLX4/MMS19/ERCC3/GTF2H3/GTF2H4/BRCA2/ERCC2/SLC30A9/NEIL2/HUS1/ERCC5/ATXN3/XPC/RPA2/NEIL3/POLL
cytoskeletal anchor activity	cytoskeletal anchor activity	13	0.401411	1.10015	0.342883	8016	tags=69%, list=42%, signal=40%	GAS2L1/SORBS2/BICD1/OBSL1/ABI2/BICD2/BIN3/NCK1/NCK2
glucose metabolic process	glucose metabolic process	48	0.313815	1.09171	0.344133	5124	tags=35%, list=27%, signal=26%	PRKAA1/ONECUT1/MAPK14/PIK3CA/OMA1/KCNJ11/H6PD/PDX1/ADPGK/HECTD4/AKT2/USF1/INPPL1/BRAT1/PPARD/SLC37A4/WDTC1
chaperonin-containing T-complex	chaperonin-containing T-complex	9	-0.321262	-1.06991	0.345794	12999	tags=89%, list=68%, signal=29%	TCP1/CCT2/CCT6A/CCT4/CCT8/CCT3/CCT7/CCT6B
mRNA processing	mRNA processing	136	0.277801	1.06016	0.34777	9531	tags=57%, list=50%, signal=29%	U2AF2/MBNL2/SCAF1/KIN/SRSF11/RBFOX2/SREK1/ZNF326/TARDBP/PAN2/PHRF1/SUGP2/AKAP8L/NONO/PRPF3/CCAR2/TSEN34/CIR1/CELF1/IWS1/SCAF11/PDCD11/LGALS3/ZC3H13/ZRANB2/CDK12/QKI/PRKRIP1/SF3A3/PTBP1/SRSF1/PPP1R8/LSM1/KHSRP/FASTKD5/RBM26/ACIN1/DHX15/XRN2/ADAR/TENT4A/SREK1IP1/RBM10/SF3B2/HNRNPR/TTF2/SF3A1/VIRMA/SUPT6H/PRPF38B/CLASRP/RBM28/RBMXL1/PTBP3/TSEN2/SF3B4/MBNL1/BRDT/PDE12/RBM39/RBM25/PPARGC1A/SRSF4/RRP1B…
regulation of systemic arterial blood pressure	regulation of systemic arterial blood pressure	10	0.426825	1.09997	0.347982	6151	tags=50%, list=32%, signal=34%	GSK3A/ADM/PLCB3/SLC4A5/DDAH1
negative regulation of neuroblast proliferation	negative regulation of neuroblast proliferation	6	0.491669	1.09419	0.348386	7804	tags=67%, list=41%, signal=40%	CTNNA1/PTN/NF1/KCTD11
outflow tract morphogenesis	outflow tract morphogenesis	41	0.319806	1.09066	0.349863	9160	tags=56%, list=48%, signal=29%	VEGFA/DHRS3/CRKL/NIPBL/EYA1/BMPR1A/BMPR2/SIX1/FZD1/ZFPM1/TBX2/CITED2/ATF2/HEYL/WNT11/DVL2/ELN/JUN/HES1/SEC24B/MIR17HG/SOX11/NOTCH1
cytokine activity	cytokine activity	105	0.284416	1.06486	0.35022	5994	tags=30%, list=31%, signal=21%	VEGFA/TNFRSF11B/GDF15/BMP2/INHBE/SPP1/FAM3C/BMP1/KITLG/TXLNA/GRN/TIMP1/TGFB3/WNT5A/TGFB2/GPI/LEFTY1/TNFSF4/EPO/INHA/CSF1/TNFSF10/TAFA5/LIF/INHBB/IL34/BMP4/EDN1/THNSL2/NRG1/CLCF1/TNFSF11
smooth muscle contraction	smooth muscle contraction	15	0.386958	1.09837	0.350995	9685	tags=73%, list=51%, signal=36%	MYLK/TPCN2/BDKRB2/SMTN/CHRM3/ROCK1/PDE4D/ROCK2/EDNRA/ADRA1A/MYH11
cyclin-dependent protein serine/threonine kinase inhibitor activity	cyclin-dependent protein serine/threonine kinase inhibitor activity	12	-0.280931	-1.05934	0.351119	7187	tags=92%, list=38%, signal=57%	CDKN1B/HEXIM1/CASP3/CDKN2A/CDKN1C/KAT2B/CDKN2D/CDKN1A/CDKN2C/INCA1/HEXIM2
male germ cell nucleus	male germ cell nucleus	9	-0.318911	-1.06207	0.353805	13044	tags=100%, list=68%, signal=32%	TOPBP1/TRIP13/ACTRT3/HSPA2/MLH1/KIF6/REC8/TCFL5
ventricular trabecula myocardium morphogenesis	ventricular trabecula myocardium morphogenesis	15	0.386162	1.09612	0.355282	7047	tags=47%, list=37%, signal=30%	UBE4B/BMPR1A/TGFB2/NRG1/CHD7/HEG1/MED1
muscular septum morphogenesis	muscular septum morphogenesis	5	0.513535	1.08061	0.357439	3819	tags=40%, list=20%, signal=32%	VANGL2/FZD1
double-strand break repair via nonhomologous end joining	double-strand break repair via nonhomologous end joining	48	0.311559	1.08386	0.358105	5888	tags=46%, list=31%, signal=32%	RIF1/DCLRE1A/TP53BP1/HERC2/PRPF19/PAXIP1/XRCC6/MRE11/PIAS4/ERCC4/BARD1/POLA1/ATM/KAT5/DCLRE1C/KDM2A/RAD50/LIG4/POLM/MDC1/ERCC1/NSD2
outflow tract septum morphogenesis	outflow tract septum morphogenesis	24	0.348623	1.09104	0.360131	5700	tags=46%, list=30%, signal=32%	GATA6/FGFR2/NRP1/BMPR1A/BMPR2/SMAD4/TGFB2/RARB/BMP4/TBX2/MSX2
protoporphyrinogen IX biosynthetic process	protoporphyrinogen IX biosynthetic process	8	-0.338932	-1.05995	0.363187	1434	tags=50%, list=7%, signal=46%	ALAD/HMBS/UROS/ALAS1
signal recognition particle receptor complex	signal recognition particle receptor complex	6	0.486135	1.08187	0.363523	5530	tags=50%, list=29%, signal=36%	SRPRA/DERL2/DERL1
sphingosine metabolic process	sphingosine metabolic process	5	0.51087	1.075	0.365071	5786	tags=60%, list=30%, signal=42%	SGPP2/SPHK2/SGPP1
microvillus	microvillus	53	0.306047	1.07606	0.365159	5583	tags=40%, list=29%, signal=28%	MYO6/RDX/SLC27A4/USH1C/VIL1/AOC3/MYO1A/OXTR/HYAL2/PDGFRA/PLEKHG6/KIF13B/SLC9A3R1/PROM1/PROM2/LRRK2/CTSV/MYO1C/ATP6V1A/IQGAP2/EXOC4
DNA-templated transcription, termination	DNA-templated transcription, termination	10	0.421178	1.08541	0.365167	7349	tags=60%, list=38%, signal=37%	MTERF1/SETX/XRN2/TTF2/DHX9/TTF1
tumor necrosis factor-activated receptor activity	tumor necrosis factor-activated receptor activity	9	0.433991	1.08401	0.365593	2479	tags=22%, list=13%, signal=19%	TNFRSF1A/TNFRSF11A
sensory perception of smell	sensory perception of smell	17	0.371605	1.0844	0.3665	10593	tags=71%, list=55%, signal=32%	NAV2/UBR3/BBS1/CFAP69/SLC6A3/BBS4/B3GNT2/OR8A1/PDE4A/UGT2A1/MKKS/GNAL
pulmonary valve morphogenesis	pulmonary valve morphogenesis	14	0.386503	1.08078	0.368031	9160	tags=71%, list=48%, signal=37%	JAG1/TGFB2/NOTCH2/BMP4/HEYL/ROBO1/SLIT2/SMAD6/HEY1/NOTCH1
lamin binding	lamin binding	16	0.376419	1.08351	0.369686	8831	tags=69%, list=46%, signal=37%	SUN1/TMEM201/SUN2/AKAP8L/PRNP/LBR/MLIP/TOR1AIP1/TMPO/PKP1/PLCB1
mitochondrial fusion	mitochondrial fusion	14	0.385718	1.07859	0.371128	4649	tags=50%, list=24%, signal=38%	MIGA1/AFG3L2/MFN1/OPA1/GDAP1/MFN2/MIGA2
N-acetyltransferase activity	N-acetyltransferase activity	8	-0.337624	-1.05586	0.371217	567	tags=25%, list=3%, signal=24%	SAT2/NAA10
base-excision repair	base-excision repair	31	0.329785	1.07918	0.371275	5676	tags=39%, list=30%, signal=27%	SIRT6/TDG/FEN1/USP47/WRN/LIG1/NEIL1/ERCC6/DNA2/RPA1/HUWE1/HMGA2
microtubule associated complex	microtubule associated complex	29	0.33351	1.07864	0.372602	10110	tags=72%, list=53%, signal=34%	MID1/MAP1S/MAP2/MAP4/DCTN1/PXN/FNTA/APPBP2/TTBK1/KIF1B/HDAC6/STAU1/MAP1B/RABGAP1/CLIP2/EML1/FNTB/PEA15/LRP8/MAP7/TRIM54
fibrillar center	fibrillar center	127	0.276755	1.05097	0.372886	7392	tags=43%, list=39%, signal=26%	FBLIM1/NFIB/KDM4A/MTDH/TRIM27/RNMT/DAB2/CD3EAP/MRI1/URB1/DCLRE1A/B3GNT9/RREB1/HERC4/TAX1BP3/LEO1/PAFAH1B2/CC2D1A/TAF1C/DDX11/AFF4/HEATR1/USO1/YBX2/COIL/SPATA2/YY1AP1/UBTF/ARHGAP32/CCDC137/TAF4B/MBD6/CDK12/CDCA7L/TOP1/ORC6/DDX46/DSN1/FOXJ2/NOP56/NUAK1/THAP1/MLLT1/FBLL1/MALT1/DCAF1/NOP58/HOXB5/FOXA1/NOLC1/BTBD10/TFCP2L1/EZR/TCOF1
growth plate cartilage development	growth plate cartilage development	5	0.507445	1.06779	0.372962	9433	tags=100%, list=49%, signal=51%	ANXA2/ZMPSTE24/RARB/THBS3/RARA
regulation of DNA repair	regulation of DNA repair	8	0.443789	1.07391	0.374329	7782	tags=62%, list=41%, signal=37%	WRNIP1/POLH/CDK9/USP1/PARG
insulin-like growth factor receptor binding	insulin-like growth factor receptor binding	12	0.401423	1.07859	0.375452	525	tags=17%, list=3%, signal=16%	INSR/SHC1
platelet-derived growth factor receptor binding	platelet-derived growth factor receptor binding	14	0.384368	1.07481	0.376659	7589	tags=43%, list=40%, signal=26%	VEGFA/ITGA5/PDGFRA/IL1R1/PDGFRB/PDGFA
steroid binding	steroid binding	28	0.334921	1.07589	0.377353	3912	tags=29%, list=20%, signal=23%	PAQR9/PAQR5/PAQR8/NR3C2/PDIA2/PGRMC2/CYP21A2/ESRRG
poly(A) binding	poly(A) binding	19	0.360703	1.07685	0.379347	5165	tags=47%, list=27%, signal=35%	SYNCRIP/TIA1/RBMS3/LARP4/DDX1/RBPMS/ZC3H14/PABPC1L/RBMS2
cyclin/CDK positive transcription elongation factor complex	cyclin/CDK positive transcription elongation factor complex	8	0.441791	1.06907	0.380413	10691	tags=100%, list=56%, signal=44%	CCNT2/CDK13/CDK9/CDK12/CCNT1/SNW1/CCNK/RB1
small nucleolar ribonucleoprotein complex	small nucleolar ribonucleoprotein complex	9	-0.313568	-1.04428	0.380507	1746	tags=33%, list=9%, signal=30%	NAF1/LSM6/NHP2
nucleoside diphosphate kinase activity	nucleoside diphosphate kinase activity	17	-0.23603	-1.03255	0.380653	1017	tags=24%, list=5%, signal=22%	AK1/SUCLG1/NME1/NME2
drug binding	drug binding	50	-0.169035	-1.03262	0.380952	2317	tags=30%, list=12%, signal=26%	HTR2B/FABP1/TLR8/HMGB2/ALB/FSCN1/CYP2D6/GSTP1/NPC1L1/DCK/CXCR4/MT2A/ATP5PO/CYP2C9/FOLR2
DNA replication checkpoint	DNA replication checkpoint	8	0.441394	1.06811	0.381725	8163	tags=75%, list=43%, signal=43%	RAD9A/CDC6/DNA2/TIPIN/TIMELESS/RAD17
cytoplasmic dynein complex	cytoplasmic dynein complex	20	0.356006	1.07604	0.381791	9990	tags=70%, list=52%, signal=34%	TPR/DYNC1I2/DYNC1LI2/NUDCD3/WDR60/WDR34/DYNC1H1/DYNC2H1/DYNLRB2/DYNLRB1/SNX4/DYNC2LI1/DYNLT1/DYNC1I1
learning	learning	43	0.312598	1.07182	0.382212	9739	tags=60%, list=51%, signal=30%	INSR/SHANK3/ARF4/SYNJ1/SHANK2/PTN/CIC/UBA6/EIF2AK4/ATXN1/YTHDF1/GMFB/NRXN3/NLGN3/AAAS/PAK5/APP/PRKN/FGF13/NTRK2/JUN/ATAD1/ATXN1L/NLGN4Y/BCHE/DLG4
germ cell development	germ cell development	23	0.346199	1.07415	0.382828	5771	tags=39%, list=30%, signal=27%	ACVR1/FANCC/SMAD5/MSH2/CELF1/MTOR/BMP4/CELF4/RNF2
mitotic nuclear envelope disassembly	mitotic nuclear envelope disassembly	12	-0.275092	-1.03732	0.38296	10072	tags=92%, list=53%, signal=43%	CCNB1/NEK9/CCNB2/CNEP1R1/NEK6/PLK1/LPIN1/CDK1/VRK1/CTDNEP1/PRKCB
nucleotide binding	nucleotide binding	55	0.301394	1.06462	0.383112	4886	tags=38%, list=26%, signal=29%	DXO/ABCA2/DHRS3/SLC27A4/POLE/PRTFDC1/HDGF/SLC27A1/EXOSC10/CRCP/RMI1/CDC6/CHD1L/VPS11/IMPDH1/POLD1/SLC22A4/POLA1/NT5C2/GPSM2/NOX4
signaling receptor binding	signaling receptor binding	282	0.260074	1.03191	0.384162	5510	tags=30%, list=29%, signal=22%	ADAM10/EFNA1/C5/CLU/FN1/DMTN/LRP6/LEPROT/CD276/FRK/F2RL1/ALCAM/ANGPTL1/SRPX2/CTNND1/P2RX4/NXPH4/NRG4/BMP2/CNTFR/C3/SCYL2/GLG1/SRC/TRIM24/A2M/HFE/DVL3/SLC39A1/HILPDA/TMED1/PTK6/ITPRID2/ITGA1/AKAP9/PICK1/LRIG2/SERPINE1/DIAPH2/BAG6/ANKRD13C/RND1/IL17RC/GSK3A/TGFB2/FGA/F7/VTCN1/IDUA/NRTN/SLC9A3R1/AMN/TNFSF4/NRG2/VWDE/C1QTNF2/FZD1/LRPAP1/IL17RA/INHA/TNFSF10/ANGPTL2/SMARCD3/GBA/ERMAP/SLC6A3/YES1/LBP/LI…
protein targeting to vacuole	protein targeting to vacuole	14	0.381853	1.06778	0.38573	6205	tags=50%, list=32%, signal=34%	AP3D1/PIK3R4/VPS13A/VPS13D/VPS37A/MON1B/VPS13C
de novo IMP biosynthetic process	de novo IMP biosynthetic process	6	-0.385057	-1.04089	0.385956	11777	tags=100%, list=62%, signal=39%	PFAS/PPAT/ADSL/ATIC/PAICS
inward rectifier potassium channel activity	inward rectifier potassium channel activity	13	0.389762	1.06822	0.386862	5092	tags=38%, list=27%, signal=28%	KCNK1/KCNJ11/KCNJ14/KCNJ16/KCNJ3
microtubule	microtubule	282	0.259863	1.03107	0.387161	11593	tags=68%, list=61%, signal=27%	KIFC3/FIGN/REEP3/HOOK2/NDRG1/TTLL7/HAUS5/CSPP1/DLG1/SPAG17/SHROOM3/MTUS1/STIM1/KIF5B/NINL/CLIP1/RMDN3/TUBG2/HOOK1/MID1/TUBGCP4/DCDC2/DCDC1/DNM2/DYNC1I2/DVL1/MAP1S/TTLL4/DYNC1LI2/TBCE/CEP170B/SYNJ1/FAM110C/HAUS6/KIF21A/KIF3B/KIF12/KIF27/TUBA8/KIF13A/RUSC1/HOOK3/APC/KIFC2/SHROOM1/DNAH11/MAP2/GOLGA2/CENPJ/KIF13B/TTLL5/KIF16B/CAMSAP1/SARM1/KLC4/TTLL6/TPPP/EML4/EFHC2/MAP4/SPAST/LZTS2/PBXIP1/RCC2/DNM1/…
double-stranded RNA binding	double-stranded RNA binding	66	0.294133	1.05856	0.388208	9738	tags=58%, list=51%, signal=28%	MTDH/SIDT2/ACTN1/TFRC/MYH4/DDX1/AGO3/ZNF346/AGO1/TLR3/DHX33/CLTC/DGCR8/DROSHA/ZFR/RC3H2/PRKRIP1/DHX15/AGO2/RC3H1/ADAR/LSM14A/HNRNPU/DHX9/DHX36/DICER1/AGO4/PRKRA/MBNL1/STAU1/ILF3/YRDC/ADARB1/OAS3/ADARB2/EIF2AK2/SLC3A2/LRRFIP1
DNA-directed DNA polymerase activity	DNA-directed DNA polymerase activity	25	0.339716	1.07111	0.388656	5206	tags=40%, list=27%, signal=29%	POLE/POLG/POLK/POLI/POLH/POLD1/POLD3/POLA1/POLD4/POLM
mitotic G2 DNA damage checkpoint	mitotic G2 DNA damage checkpoint	17	0.365933	1.06785	0.39018	7076	tags=47%, list=37%, signal=30%	MRE11/BRSK1/BLM/HMGA2/TAOK2/TAOK3/FOXO4/TAOK1
transport	transport	8	0.439172	1.06273	0.390672	2890	tags=38%, list=15%, signal=32%	CNNM2/CNNM3/GC
carbonate dehydratase activity	carbonate dehydratase activity	10	0.413212	1.06488	0.391696	140	tags=20%, list=1%, signal=20%	CA12/CA9
cardiac atrium morphogenesis	cardiac atrium morphogenesis	7	0.456598	1.06056	0.393617	9160	tags=57%, list=48%, signal=30%	SOS1/SHOX2/HEG1/NOTCH1
glucose transmembrane transporter activity	glucose transmembrane transporter activity	12	0.39623	1.06464	0.394005	9112	tags=67%, list=48%, signal=35%	MFSD4B/SLC2A11/SLC2A8/SLC2A14/SLC2A4/SLC2A6/SLC2A1/SLC2A5
DNA-templated transcription, initiation	DNA-templated transcription, initiation	16	0.369456	1.06347	0.396787	3703	tags=38%, list=19%, signal=30%	TAF1/TAF13/NCOA6/RSF1/TAF4/BRF2
patched binding	patched binding	8	0.437413	1.05848	0.397352	9407	tags=88%, list=49%, signal=45%	BBS1/SMO/DHH/CAV1/PTCH1/CCNB1/IHH
Ada2/Gcn5/Ada3 transcription activator complex	Ada2/Gcn5/Ada3 transcription activator complex	14	0.378904	1.05953	0.398009	7139	tags=57%, list=37%, signal=36%	UBAP2L/YEATS2/MAP3K7/HCFC1/KAT2A/DR1/WDR5/TADA3
regulation of smooth muscle contraction	regulation of smooth muscle contraction	8	0.437232	1.05804	0.398425	8087	tags=75%, list=42%, signal=43%	PLCE1/DAPK3/CAV1/TNNI3/CNN1/ADRA2A
complement activation, classical pathway	complement activation, classical pathway	60	0.295848	1.05422	0.400865	3922	tags=28%, list=20%, signal=23%	CD46/C5/CLU/C2/C3/C4B/C1R/C1RL/SUSD4/CFI/C7/C8G/C4A/C8A/C6/SERPING1/C1S
transmembrane signaling receptor activity	transmembrane signaling receptor activity	110	0.276498	1.03917	0.401961	5951	tags=31%, list=31%, signal=21%	ERBB3/EGFR/PLA2R1/LGR4/GP1BB/XPR1/GLP1R/SCARB2/PLXNB1/ERBB2/TRPV1/GLRB/TLR5/M6PR/TNFRSF11A/TLR3/NPC1/CLDN4/PLXNA3/ICAM1/BCAM/INTS6/RYK/REG3G/REG3A/REG1A/TNFRSF10D/REG1B/DNER/LEPR/GIPR/CELSR1/ANTXR2/IL1R1
DNA replication-dependent nucleosome assembly	DNA replication-dependent nucleosome assembly	8	0.435817	1.05461	0.403793	5077	tags=50%, list=27%, signal=37%	RBBP4/CHAF1B/CHAF1A/IPO4
neurotransmitter transport	neurotransmitter transport	10	0.409333	1.05489	0.404037	6598	tags=50%, list=34%, signal=33%	GABRA2/SYNJ1/SLC6A15/SV2B/SLC6A19
transcription by RNA polymerase III	transcription by RNA polymerase III	33	0.31935	1.05436	0.404321	6297	tags=48%, list=33%, signal=33%	GTF3C2/RO60/POLR3A/GTF3C3/TBP/POLR3D/CRCP/GTF3C4/POLR1C/POLR3B/ZNF143/POLR3H/GTF3C1/POLR3C/ZNF345/SNAPC4
1-alkyl-2-acetylglycerophosphocholine esterase activity	1-alkyl-2-acetylglycerophosphocholine esterase activity	5	0.495939	1.04358	0.404916	7337	tags=80%, list=38%, signal=49%	PAFAH1B2/PAFAH1B3/PAFAH2/ASPG
selenocysteine incorporation	selenocysteine incorporation	7	0.452914	1.052	0.405356	5622	tags=57%, list=29%, signal=40%	SECISBP2L/SELENOT/SEPSECS/DIO2
nucleus organization	nucleus organization	19	0.353355	1.05491	0.407686	1555	tags=16%, list=8%, signal=15%	GOLM1/WDR73/CHMP4C
proteolysis	proteolysis	323	0.257025	1.02533	0.408159	6905	tags=37%, list=36%, signal=24%	NCSTN/RELN/HABP2/UNC5CL/PRSS23/CUL7/RHBDF1/MMP14/CTSL/ANPEP/PITRM1/GGT7/PGPEP1/MMP15/ADAMTS9/PDIA3/C2/KLKB1/THSD4/CTSF/CPB1/ERMP1/RHBDD3/AFG3L2/CAPN8/ADAM15/BMP1/TRHDE/PRSS3/CTSK/MMP11/CAPN5/PRSS16/DPP8/CTSA/ADAMTSL4/ZMPSTE24/PREPL/MBTPS1/PAPLN/UBE3A/TBL1X/MMP7/TLL2/TMEM59/NPEPPS/ADAMTSL2/SPG7/CAPN1/ADAMTS10/LMLN/AGBL2/CFI/RHBDD2/RCE1/ATG4B/NAALAD2/ZUP1/MMP16/TRABD2B/PGPEP1L/NAPSA/WFDC2/GGT6/NRDC…
interleukin-12 receptor binding	interleukin-12 receptor binding	5	0.495008	1.04162	0.408279	9167	tags=60%, list=48%, signal=31%	IL12A/IL6R/JAK2
ion channel inhibitor activity	ion channel inhibitor activity	6	-0.378056	-1.02197	0.408367	11911	tags=50%, list=62%, signal=19%	LYNX1/ENSA/RACK1
regulation of DNA recombination	regulation of DNA recombination	6	-0.377952	-1.02169	0.408367	11913	tags=100%, list=62%, signal=38%	IL7R/THOC1/KPNA1/KPNA2/ALYREF
peripheral nervous system development	peripheral nervous system development	20	0.349666	1.05687	0.408795	8442	tags=55%, list=44%, signal=31%	ERBB3/SCN8A/ERBB2/SERPINI1/BDNF/ARTN/NFASC/NF1/PMP22/ADGRB2/UGT8
Arp2/3 protein complex	Arp2/3 protein complex	11	-0.276404	-1.01482	0.409019	13858	tags=45%, list=72%, signal=13%	ACTR3/ARPC3/ARPC1B/ARPC1A/ARPC2
circadian rhythm	circadian rhythm	67	0.290823	1.04779	0.410931	8281	tags=52%, list=43%, signal=30%	EGFR/SREBF1/NPAS2/NOS2/SERPINE1/ARNTL2/NR0B2/F7/CLDN4/PROX1/NDUFA9/NONO/TPH1/EP300/ADCY1/TOP1/ATOH7/SRRD/SETX/RBM4B/ATF5/DYRK1A/HNRNPR/PER2/CDK4/NRIP1/TIMELESS/ID4/NR1D1/NTRK2/CRY2/JUN/PPARGC1A/NTRK3/METTL3
phosphate ion transport	phosphate ion transport	6	0.469093	1.04394	0.410933	7744	tags=67%, list=40%, signal=40%	XPR1/SLC17A3/SLC17A1/SLC34A2
NAD+ ADP-ribosyltransferase activity	NAD+ ADP-ribosyltransferase activity	19	0.352426	1.05214	0.411443	1944	tags=21%, list=10%, signal=19%	ART4/SIRT6/PARP4/TNKS
transcription initiation from RNA polymerase I promoter	transcription initiation from RNA polymerase I promoter	31	0.322064	1.05391	0.411589	10795	tags=74%, list=56%, signal=32%	CD3EAP/POLR1A/TBP/RRN3/GTF2H2/TAF1C/POLR1C/TAF1A/UBTF/CDK7/TAF1B/POLR1B/GTF2H1/ERCC3/GTF2H3/GTF2H4/ERCC2/TWISTNB/MAPK3/CAVIN1/POLR2H/TAF1D/POLR2E
cholesterol catabolic process	cholesterol catabolic process	13	-0.260183	-1.01838	0.41182	852	tags=23%, list=4%, signal=22%	CYP7A1/AKR1D1/CYP27A1
vacuole organization	vacuole organization	7	0.450899	1.04732	0.412326	8718	tags=71%, list=46%, signal=39%	MAN2A1/VPS18/VPS11/VPS4B/FIG4
termination of RNA polymerase I transcription	termination of RNA polymerase I transcription	30	0.324201	1.05439	0.41283	8732	tags=60%, list=46%, signal=33%	CD3EAP/POLR1A/TBP/GTF2H2/TAF1C/POLR1C/TAF1A/UBTF/CDK7/TAF1B/POLR1B/GTF2H1/ERCC3/TTF1/GTF2H3/GTF2H4/ERCC2/TWISTNB
telomerase activity	telomerase activity	7	0.450584	1.04659	0.413426	5789	tags=43%, list=30%, signal=30%	TERT/TEP1/TERF2
thyroid hormone generation	thyroid hormone generation	8	0.432197	1.04586	0.416199	7445	tags=62%, list=39%, signal=38%	DUOX2/DUOX1/DIO2/MED1/CGA
response to oxidative stress	response to oxidative stress	87	0.281482	1.03912	0.416441	5627	tags=31%, list=29%, signal=22%	VNN1/MMP14/ATRN/PRDX4/DHCR24/PON2/SGK2/ALS2/DUOX2/PTGS1/DUOX1/RBPMS/IDH1/PNKP/UCN/WRN/STC2/PRNP/ABL1/LRRK2/MTF1/NEIL1/ERCC6/STK25/ABCC2/PSEN1/ERCC1
mannose metabolic process	mannose metabolic process	7	0.449468	1.044	0.417095	450	tags=29%, list=2%, signal=28%	MAN2A2/MAN2A1
mitotic metaphase plate congression	mitotic metaphase plate congression	36	0.313456	1.04974	0.417793	11252	tags=69%, list=59%, signal=29%	CHMP4C/NUP62/RAB11A/ANKRD53/CHMP7/SPDL1/KPNB1/CHMP1A/PSRC1/CHMP4B/CDCA5/ZW10/CUL3/VPS4B/CDCA8/KIF2C/CCNB1/KIF14/KIF18A/PIBF1/CDC23/CHMP2B/CENPE/SEH1L/KIFC1
voltage-gated potassium channel activity	voltage-gated potassium channel activity	33	0.316822	1.04601	0.418313	8084	tags=48%, list=42%, signal=28%	KCNJ11/KCNF1/HCN3/KCNA2/KCNG1/SNAP25/KCND2/KCND3/PKD2/KCNS3/KCNB1/KCNH7/KCNC3/KCNE5/KCNQ3/KCNAB3
atrial septum development	atrial septum development	6	0.466079	1.03724	0.419189	6692	tags=67%, list=35%, signal=43%	NPHP3/DAND5/ANK2/MDM4
double-stranded DNA binding	double-stranded DNA binding	84	0.282323	1.03891	0.420573	6762	tags=39%, list=35%, signal=26%	EGFR/MAU2/FBH1/MSH6/KIN/ZMYND11/TDG/MEN1/ZMPSTE24/MSH2/TARDBP/SP1/SMAD2/FEN1/DDX11/ZNF638/PNKP/XRCC6/AFF4/MTERF2/MRE11/NUCKS1/USF1/MAPK1/RBBP8/TOP1/MTERF1/AKAP8/PURB/LSM14A/PRKDC/HNRNPU/DHX9
digestion	digestion	17	0.358614	1.04649	0.422659	3647	tags=35%, list=19%, signal=29%	GUCY2C/ADM2/CAPN8/PRSS3/CYP39A1/ALPI
citrate metabolic process	citrate metabolic process	5	0.490257	1.03162	0.423157	9762	tags=100%, list=51%, signal=49%	IREB2/ACO2/CS/ACLY/ACO1
DNA unwinding involved in DNA replication	DNA unwinding involved in DNA replication	14	0.372806	1.04248	0.423341	7250	tags=57%, list=38%, signal=36%	RECQL/WRN/MCM2/RECQL4/BLM/RPA1/MCM4/RECQL5
translation release factor activity	translation release factor activity	5	0.489901	1.03088	0.423674	4071	tags=40%, list=21%, signal=32%	GSPT2/C12orf65
lysosomal lumen acidification	lysosomal lumen acidification	8	0.429428	1.03916	0.42455	2714	tags=38%, list=14%, signal=32%	CLN5/GRN/CLN6
protein deglycosylation	protein deglycosylation	9	0.416826	1.04114	0.424976	450	tags=22%, list=2%, signal=22%	MAN2A2/MAN2A1
oocyte maturation	oocyte maturation	18	0.354082	1.04573	0.425672	9076	tags=61%, list=47%, signal=32%	YTHDF2/PDE3A/TUT4/PABPC1L/FOXO3/TRIP13/WASHC5/DMC1/BRCA2/CDC25B/CCNB1
centriole replication	centriole replication	15	0.367284	1.04253	0.425965	6178	tags=53%, list=32%, signal=36%	CEP72/CEP63/CENPJ/RTTN/KIAA0753/CEP152/CCP110/SASS6
kinetochore microtubule	kinetochore microtubule	7	0.445416	1.03459	0.429689	7105	tags=71%, list=37%, signal=45%	RAB11A/CLASP1/KNTC1/CLASP2/ZW10
sodium:potassium-exchanging ATPase activity	sodium:potassium-exchanging ATPase activity	8	0.42769	1.03495	0.430156	2551	tags=25%, list=13%, signal=22%	ATP1A1/ATP1B1
G protein-coupled receptor signaling pathway, coupled to cyclic nucleotide second messenger	G protein-coupled receptor signaling pathway, coupled to cyclic nucleotide second messenger	24	-0.202506	-1.01673	0.430528	13368	tags=96%, list=70%, signal=29%	MC1R/CHRM3/LPAR3/SSTR2/CNR1/HTR1D/MTNR1B/NPY1R/PTH1R/CALCRL/VIPR1/SSTR1/HRH1/HRH2/HTR1F/ANXA1/SSTR3/HTR2B/HTR7/CCR1/PTGIR/CNR2/CCL2
transcription factor TFIID complex	transcription factor TFIID complex	35	0.313112	1.04318	0.431851	8731	tags=54%, list=46%, signal=30%	TAF1/TAF3/TBP/TAF2/GTF2A1/GTF2H2/TAF13/TAF4/ERCC4/TAF4B/GTF2E1/ERCC1/TAF6/GTF2E2/ERCC3/GTF2H3/TAF8/GTF2H4/ERCC2
brain development	brain development	174	0.264171	1.02346	0.4332	9214	tags=53%, list=48%, signal=28%	RELN/NFIB/ACSL3/TULP3/BCR/CTNND1/MACROD2/ZIC2/PTPN11/RAB3GAP1/IFT172/PYGO2/SYNJ2/CLN5/NIPBL/MEN1/PLXNB2/UBE3A/ARF4/MAP1S/KLHL17/SYNJ1/SPHK2/AMIGO2/ARL6/RAB18/BMPR2/BAG6/PAFAH1B2/SMG9/TBC1D23/ARNT2/XRCC6/NCOA6/PAFAH1B3/PROX1/SYT1/WRN/EPOR/MACO1/CIC/MTOR/ATXN1/ADGRL2/MBD3/ATM/C2CD3/ITSN1/ADCY1/SLC6A11/STXBP3/ZFHX3/ZIC1/CASP2/PTPRG/SCTR/CTNS/CTTNBP2/KCNK3/NF1/POU6F1/PRKDC/STK36/HPCA/SHROOM2/CITED1/A…
lysophospholipase activity	lysophospholipase activity	17	0.355681	1.03793	0.434716	7337	tags=47%, list=38%, signal=29%	MGLL/PLA2G4B/GDPD1/ABHD12/ENPP2/PLA2G4C/PNPLA6/ASPG
RNA polymerase II activating transcription factor binding	RNA polymerase II activating transcription factor binding	45	0.300654	1.03718	0.436415	8709	tags=49%, list=45%, signal=27%	SMAD3/TP53BP1/SIN3A/MGA/RBL1/TBX6/TBX15/TBXT/EP300/TBX18/ZFPM1/HIPK2/TBX2/TBX19/ATF2/DUSP26/CREBBP/RBL2/JUN/CTNNB1/LDB1/TBX4
protein export from nucleus	protein export from nucleus	25	0.328927	1.03709	0.436779	7423	tags=48%, list=39%, signal=29%	CALR/PKD1/AHCYL1/XPO5/XPO7/SMURF1/XPO1/NUP42/CSE1L/XPO4/RANBP3/STRADA
structural constituent of eye lens	structural constituent of eye lens	13	0.376396	1.03159	0.438227	9153	tags=69%, list=48%, signal=36%	CRYGS/CRYBG3/CRYBB2/CRYBA2/CPOX/HSPB6/CRYAB/CRYBB3/BFSP2
ATP-dependent peptidase activity	ATP-dependent peptidase activity	5	0.484677	1.01988	0.43881	6789	tags=80%, list=35%, signal=52%	LONP2/LONP1/CLPX/YME1L1
protein kinase C-activating G protein-coupled receptor signaling pathway	protein kinase C-activating G protein-coupled receptor signaling pathway	23	0.333714	1.03541	0.439328	10364	tags=65%, list=54%, signal=30%	PARD3/DGKG/LRP1/PICK1/DGKH/HCRT/EDN1/GAP43/DGKD/AZU1/DGKE/DGKB/DGKQ/DGKI/CISH
RNA processing	RNA processing	61	0.289031	1.03152	0.441706	9306	tags=57%, list=49%, signal=30%	TFIP11/NOVA1/MPHOSPH10/SYNCRIP/BICD1/LARP6/SNHG1/RBPMS/DROSHA/DDX17/ATXN1/RBMS2/DDX20/HNRNPUL1/SETX/XRN2/RBM4/ADAR/SNHG14/SNHG10/HNRNPU/RUNDC3A-AS1/TMTC1/RBM6/RBM39/PRPF4/PABPN1/THOC1/RNGTT/RTCA/PCAT18/CCNL1/TRMT2A/ADARB1/ADARB2
mitotic spindle organization	mitotic spindle organization	43	0.301216	1.0328	0.442658	10256	tags=58%, list=54%, signal=27%	TACC2/TUBG2/TBCE/EFHC1/TNKS/KIF3B/SUN2/CLASP1/MAP4/CEP126/AURKC/GPSM2/DYNC1H1/CLASP2/INTS13/WDR62/EML1/TACC1/STIL/PCNT/CCNB1/PTPA/TTK/RCC1/KIF11
RNA polymerase III activity	RNA polymerase III activity	15	0.362552	1.0291	0.442673	5742	tags=47%, list=30%, signal=33%	POLR3A/POLR3D/CRCP/POLR1C/POLR3B/POLR3H/POLR3C
glycogen catabolic process	glycogen catabolic process	16	0.358023	1.03056	0.444979	9263	tags=56%, list=48%, signal=29%	PHKA1/PYGB/PHKA2/AGL/PGM2L1/PHKB/G6PC/GAA/STBD1
mRNA cleavage and polyadenylation specificity factor complex	mRNA cleavage and polyadenylation specificity factor complex	16	0.357847	1.03005	0.445744	9364	tags=62%, list=49%, signal=32%	PIP5K1A/CPSF1/CPSF7/CSTF2T/FIP1L1/ZC3H3/WDR33/TUT1/CPSF2/CSTF2
activation of adenylate cyclase activity	activation of adenylate cyclase activity	26	0.324152	1.02957	0.446221	2012	tags=19%, list=11%, signal=17%	ADCY5/LGR4/ADCY6/GLP1R/ADCY9
Golgi to vacuole transport	Golgi to vacuole transport	6	0.457065	1.01718	0.44646	4055	tags=50%, list=21%, signal=39%	AP3D1/VPS54/VPS52
perichromatin fibrils	perichromatin fibrils	5	0.481575	1.01336	0.447736	2120	tags=40%, list=11%, signal=36%	TRIM24/TARDBP
2-oxoglutarate metabolic process	2-oxoglutarate metabolic process	15	-0.239913	-0.999159	0.448619	11104	tags=33%, list=58%, signal=14%	TAT/IDH2/GOT2/DLD/ADHFE1
nuclear migration	nuclear migration	13	0.373419	1.02343	0.449866	6101	tags=38%, list=32%, signal=26%	MYH10/SUN2/SLC9A3R1/DYNC1H1/CLMN
energy reserve metabolic process	energy reserve metabolic process	10	0.396108	1.02081	0.450058	7481	tags=50%, list=39%, signal=30%	GFPT1/MTOR/LEPR/MRAP2/GFPT2
sex differentiation	sex differentiation	10	0.395879	1.02022	0.451326	1504	tags=20%, list=8%, signal=18%	CNTFR/PBX1
glucocorticoid biosynthetic process	glucocorticoid biosynthetic process	7	-0.339024	-0.99251	0.452851	954	tags=43%, list=5%, signal=41%	HSD3B2/CYP17A1/HSD11B1
mitochondrion organization	mitochondrion organization	86	0.276721	1.02046	0.455729	3995	tags=27%, list=21%, signal=21%	EIF4G1/CXADR/MAN2A1/EPAS1/TERT/MIEF2/LONP1/ADGRG6/SPG7/CAV2/DNAJA3/OPA1/POLRMT/ATAD3B/ATAD3A/NRF1/PPRC1/GDAP1/CEP89/GABPA/VPS13D/MSTO1/HCFC1
interleukin-1 receptor activity	interleukin-1 receptor activity	6	0.454024	1.01041	0.455967	5951	tags=50%, list=31%, signal=34%	IL1RAP/IL1RL2/IL1R1
endonuclease activity	endonuclease activity	33	0.310488	1.0251	0.456893	6776	tags=45%, list=35%, signal=29%	ZC3H12B/PMS2/FEN1/PNKP/N4BP2/SND1/ENDOD1/DCLRE1C/REXO4/DIS3/ZC3H12C/PPP1R8/EXOG/PELO/PLD6
phospholipid binding	phospholipid binding	94	0.274088	1.01767	0.457294	6148	tags=37%, list=32%, signal=25%	SPTBN1/BAIAP2L2/NR5A2/APOB/ARFIP2/SHC1/AGAP1/ARHGAP35/CPTP/NUP62/JAG1/UNC13B/PICK1/PRKCI/ARL6/PACSIN2/RASAL1/OPHN1/WNT5A/SYTL5/ARHGAP44/SMURF1/ANXA5/APOA4/PLA2G2A/UNC13A/PSAP/PLA2G4C/F3/SPTBN4/FCHO2/ABCA1/UNC13C/SPTBN2/LPAR3
lysine N-acetyltransferase activity, acting on acetyl phosphate as donor	lysine N-acetyltransferase activity, acting on acetyl phosphate as donor	5	0.477851	1.00552	0.459379	9708	tags=80%, list=51%, signal=39%	EP300/NAT8/ATAT1/ESCO2
amino acid transmembrane transport	amino acid transmembrane transport	26	0.321663	1.02166	0.459496	8105	tags=46%, list=42%, signal=27%	SLC7A11/SLC38A7/SLC38A10/SLC38A1/SLC6A15/SLC36A4/SLC6A9/SLC7A10/SLC6A19/SLC38A11/SLC38A2/PDPN
sulfotransferase activity	sulfotransferase activity	29	0.315925	1.02177	0.459919	3601	tags=31%, list=19%, signal=25%	CHST9/GAL3ST1/CHST10/HS2ST1/DSEL/SULT1C2/HS6ST1/HS3ST3A1/SULT1C4
adult walking behavior	adult walking behavior	18	0.345749	1.02112	0.46065	6132	tags=50%, list=32%, signal=34%	ZMPSTE24/GLRB/NPC1/ABHD12/HIPK2/ZIC1/SPTBN4/CTNS/CHD7
autophagosome	autophagosome	61	0.286438	1.02226	0.460819	9819	tags=64%, list=51%, signal=31%	SRPX/PIK3R4/WASHC1/ATG9A/UBQLN2/FYCO1/ULK1/PIP4K2B/ATP13A2/ATG16L1/VPS18/VPS11/TBC1D17/WDFY3/UBQLN4/OPTN/AMBRA1/TBC1D25/TICAM1/VPS33A/TRIM21/PEG3/ATG14/TP53INP1/UBQLN1/RAB12/NBR1/PIP4K2C/CLN3/TP53INP2/TBC1D5/HTT/ILRUN/ZFYVE1/SNAP29/STX17/HAP1/RAB23/TBC1D14
proteasome regulatory particle	proteasome regulatory particle	8	0.417793	1.011	0.462126	4367	tags=25%, list=23%, signal=19%	PSMD2/PSMD1
RNA helicase activity	RNA helicase activity	58	0.28776	1.02173	0.463118	7340	tags=43%, list=38%, signal=27%	DHX16/SNRNP200/DDX1/DDX31/EIF4A2/DDX49/UPF1/DDX23/DDX17/MTREX/DDX51/DDX10/HELZ2/BRIP1/SKIV2L/DDX46/DDX20/RAD54B/AQR/DHX15/DDX55/DHX9/DDX19A/DHX36/FANCM
regulation of translation	regulation of translation	43	0.297601	1.0204	0.465656	7651	tags=47%, list=40%, signal=28%	DNAJC1/ATXN2/TSC1/PIWIL4/GCN1/CYFIP1/LSM14B/CNOT6/AKT2/QKI/RBM4B/LSM14A/PTCD3/PUM2/NOLC1/APP/FOXO3/TCOF1/GEMIN5/MAPKAPK5
cell death	cell death	32	0.310024	1.01852	0.466467	7408	tags=44%, list=39%, signal=27%	MAP3K20/FBH1/PARP4/ALS2/NUP62/BRINP1/TGFB2/MAP3K11/OPTN/PRKD2/GSDME/PTGER3/PMP22/NDOR1
axon guidance receptor activity	axon guidance receptor activity	6	-0.360867	-0.975502	0.468127	12240	tags=100%, list=64%, signal=36%	EPHB3/ROBO2/L1CAM/EPHB1/EPHB2
ubiquinone biosynthetic process	ubiquinone biosynthetic process	15	-0.237454	-0.988918	0.468508	1070	tags=27%, list=6%, signal=25%	COQ2/COQ10A/COQ4/FDXR
type B pancreatic cell development	type B pancreatic cell development	11	0.383058	1.00887	0.468643	4969	tags=36%, list=26%, signal=27%	SIDT2/WNT5A/BMP4/SMO
double-stranded telomeric DNA binding	double-stranded telomeric DNA binding	9	0.404508	1.01037	0.469544	8939	tags=78%, list=47%, signal=41%	ZBTB48/XRCC6/RAD50/TERF2/HMBOX1/XRCC5/TERF1
mitotic sister chromatid cohesion	mitotic sister chromatid cohesion	10	0.39068	1.00682	0.469666	9005	tags=70%, list=47%, signal=37%	NIPBL/POGZ/SMC1A/PDS5B/CDCA5/PDS5A/NAA50
ciliary neurotrophic factor receptor activity	ciliary neurotrophic factor receptor activity	5	0.474582	0.99864	0.469987	8696	tags=80%, list=45%, signal=44%	CNTFR/IL6ST/IL6R/LIFR
water transport	water transport	9	0.403942	1.00895	0.470249	7549	tags=67%, list=39%, signal=40%	AQP4/AQP3/AQP10/AQP1/AQP7/UPK3A
DNA topological change	DNA topological change	9	0.403542	1.00795	0.472366	7259	tags=56%, list=38%, signal=35%	TOP3A/TOP3B/TOP1/TOP2B/ERCC3
ubiquitin-dependent protein catabolic process	ubiquitin-dependent protein catabolic process	253	0.255256	1.008	0.477752	10012	tags=57%, list=52%, signal=28%	CUL7/XBP1/RNF128/USP5/SYVN1/DDB1/RNF215/USP33/ANAPC7/UBE3C/NEDD4/OS9/RNF185/USP48/USP49/FBXO45/UBE4B/RNF111/UBE3A/UBR4/TAF1/CDC16/FBXL4/CUL2/TRPC4AP/UBR3/HACE1/CUL5/TTC3/UBQLN2/UBE4A/BAG6/BIRC6/SPOPL/ZNRF3/FZR1/RNF13/USP35/FBXO21/USP34/ANAPC5/NEDD4L/USP27X/FBXO22/USP20/CUL9/CUL4A/USP3/RNF20/ARIH1/USP22/ANKIB1/USP8/TRIM32/SIAH1/USP47/SMURF1/USP13/FBXL2/UBA6/RNF43/USP46/CUL4B/RNF11/UBE2L3/RNF40/TRI…
carnitine shuttle	carnitine shuttle	11	0.380255	1.00149	0.478027	4867	tags=36%, list=25%, signal=27%	PRKAB2/PRKAA2/ACACB/SLC25A20
positive regulation of transcription of Notch receptor target	positive regulation of transcription of Notch receptor target	18	0.341677	1.0091	0.478247	11665	tags=83%, list=61%, signal=33%	PBX1/EP300/WWC1/RBM15/HEYL/CREBBP/NOTCH3/MAML1/STAT1/NOTCH1/MAML2/SNW1/MAML3/DLGAP5/RBPJ
transcription factor TFIIIB complex	transcription factor TFIIIB complex	5	0.471787	0.99276	0.478784	8635	tags=80%, list=45%, signal=44%	TBP/BRF2/BDP1/BRF1
activation of transmembrane receptor protein tyrosine kinase activity	activation of transmembrane receptor protein tyrosine kinase activity	10	0.38729	0.998082	0.481546	300	tags=20%, list=2%, signal=20%	EFNA5/PRLR
DNA-directed 5-3 RNA polymerase activity	DNA-directed 5-3 RNA polymerase activity	32	0.306835	1.00804	0.482744	8177	tags=53%, list=43%, signal=30%	RPAP1/POLR3A/CD3EAP/POLR2J3/POLR1A/POLRMT/CRCP/POLR1C/POLR3B/POLR3H/POLR3C/POLR2B/POLR2M/POLR1B/MED20/POLR2J2/POLR2D
aspartic-type endopeptidase activity	aspartic-type endopeptidase activity	13	0.364469	0.998899	0.486347	9215	tags=62%, list=48%, signal=32%	NAPSA/DDI2/CTSD/BACE1/PSEN1/PIP/ASPRV1/BACE2
DNA damage induced protein phosphorylation	DNA damage induced protein phosphorylation	8	0.41029	0.992844	0.487892	10987	tags=88%, list=57%, signal=37%	ABL1/ATM/MAP2K6/MAPK3/CHEK2/CRY1/CHEK1
CTP biosynthetic process	CTP biosynthetic process	9	-0.28987	-0.965358	0.489987	630	tags=33%, list=3%, signal=32%	NME4/NME1/NME2
mRNA catabolic process	mRNA catabolic process	20	0.331033	1.00055	0.491942	2445	tags=25%, list=13%, signal=22%	DXO/YTHDF2/PNPT1/AGO3/ZHX2
protein tyrosine/serine/threonine phosphatase activity	protein tyrosine/serine/threonine phosphatase activity	38	0.297467	1.0037	0.491979	10345	tags=61%, list=54%, signal=28%	SSH3/SBF1/DUSP6/PPM1F/PTP4A1/DUSP8/DUSP18/DUSP4/SSH1/PTPDC1/DUSP16/MTMR2/DUSP26/DUSP15/PTP4A3/RNGTT/TPTE/DUSP9/DUSP22/CDC14A/DUSP11/DUSP12/DUSP10
fibrinogen complex	fibrinogen complex	8	0.4089	0.989479	0.492425	2850	tags=38%, list=15%, signal=32%	FN1/FGL1/FGA
vacuolar transport	vacuolar transport	8	0.407882	0.987018	0.496839	7179	tags=50%, list=37%, signal=31%	CHMP4C/NDFIP2/CHMP4B/ATP6V0D2
ubiquitin ligase complex	ubiquitin ligase complex	101	0.267507	0.998854	0.498449	9737	tags=59%, list=51%, signal=29%	NEDD4/LMO7/UBE4B/ASB1/FBXL4/CAND1/BMI1/UBR3/MKLN1/DCUN1D1/UBE4A/FBXO21/ARMC8/RNF20/ARIH1/ANKIB1/BRAP/MED10/BARD1/DYRK2/RNF11/UBE2L3/GPR37/RNF40/DCUN1D4/RNF144A/WDR26/RNF19A/RNF2/RMND5A/AMFR/DCUN1D2/DCUN1D5/TSPAN17/FBXL7/MED1/MED20/FBXO25/UBE2J2/PRKN/BRCA1/TRAF2/MED12/FBXO10/FBXO11/MED27/FBXO9/UBR2/FBXW11/UBE2C/RNF8/ARIH2/CBLL1/GID8/UBE3D/FBXW4/SMURF2/RNF217/RNF168/FBXL3
phospholipase A2 activity	phospholipase A2 activity	19	0.332274	0.991974	0.498712	8643	tags=53%, list=45%, signal=29%	ABHD3/PLA2G6/PLA2G4B/PLA2G2A/PLA2G4C/PLAAT1/PLA2G4D/PLA2G1B/PLA2G5/PLA2G10
DNA replication-independent nucleosome assembly	DNA replication-independent nucleosome assembly	10	0.382739	0.986353	0.499423	7145	tags=60%, list=37%, signal=38%	RBBP4/IPO4/ATRX/HIRA/CABIN1/UBN1
biotin metabolic process	biotin metabolic process	9	0.395291	0.987344	0.500353	6279	tags=44%, list=33%, signal=30%	SLC5A6/PC/HLCS/MCCC1
cytoplasmic microtubule	cytoplasmic microtubule	49	0.28679	1.00017	0.500404	1536	tags=18%, list=8%, signal=17%	SELENOS/SRPRB/TMEM214/HID1/RAB3D/CLIP1/BICD1/TUBG2/MID1
protein phosphatase inhibitor activity	protein phosphatase inhibitor activity	28	0.309233	0.993374	0.501508	9667	tags=61%, list=50%, signal=30%	PPP1R37/LMTK2/PPME1/ELFN2/PTN/LGALS3/ARPP19/PPP1R36/SH3RF2/CABIN1/PPP1R26/PPP1R35/BOD1L1/PHACTR2/PHACTR3/PPP1R2/URI1
G protein-coupled receptor activity	G protein-coupled receptor activity	157	0.259492	0.999321	0.5018	8004	tags=38%, list=42%, signal=22%	TM2D1/F2RL1/AGTR1/FZD6/ADGRG2/GPR157/TAS2R4/CELSR3/GPRC5B/XPR1/FZD5/GPR37L1/ADGRG6/LANCL1/TAS2R14/GPRC5C/GPR39/DRD4/GLP2R/BDKRB2/ADGRA3/FZD1/F2RL3/FZD4/HCAR3/S1PR3/TAS2R30/FZD8/ADGRL2/C5AR2/GPR37/GPR158/S1PR2/SMO/SUCNR1/GPR153/GPR135/LPAR2/NPFFR2/CELSR1/OXER1/GPR161/CHRM3/LPAR3/GPRC5A/SSTR2/FZD3/LPAR1/ADGRL1/ADGRD1/GPR143/FZD7/GPR35/GPR160/TPRA1/ADGRV1/ADGRB2/OR8A1/GPR1
glycerol metabolic process	glycerol metabolic process	10	-0.270937	-0.954276	0.502252	9629	tags=30%, list=50%, signal=15%	ANGPTL3/COQ2/MOGAT2
3-beta-hydroxy-delta5-steroid dehydrogenase activity	3-beta-hydroxy-delta5-steroid dehydrogenase activity	5	0.462826	0.973903	0.504398	1223	tags=20%, list=6%, signal=19%	SDR42E1
bile acid metabolic process	bile acid metabolic process	11	0.372575	0.981263	0.50515	4165	tags=55%, list=22%, signal=43%	NR5A2/ATP8B1/NR1H4/NPC1/ARV1/GBA2
interleukin-1 receptor binding	interleukin-1 receptor binding	7	0.420035	0.975633	0.510638	2116	tags=29%, list=11%, signal=25%	IL1RAP/TLR5
segment specification	segment specification	5	0.460245	0.968472	0.511384	9652	tags=80%, list=50%, signal=40%	BMI1/MTF2/DVL2/MLLT3
chromatin silencing complex	chromatin silencing complex	7	0.419451	0.974277	0.512106	2616	tags=29%, list=14%, signal=25%	BAZ2A/BAHD1
copper ion transport	copper ion transport	13	0.357659	0.980236	0.513876	3591	tags=31%, list=19%, signal=25%	CP/SLC31A1/SLC11A2/ATP7B
protein monoubiquitination	protein monoubiquitination	31	0.30262	0.990282	0.514589	9264	tags=65%, list=48%, signal=33%	UBE4B/KLHL22/NEDD4L/FBXL2/TRIM25/FANCL/HUWE1/TRIM21/RBX1/MGRN1/KLHL12/ZNF598/CUL3/PRKN/DTL/CUL1/RNF126/PEX12/TSG101/UBE3D
mitochondrial large ribosomal subunit	mitochondrial large ribosomal subunit	7	0.417936	0.970757	0.516875	5614	tags=57%, list=29%, signal=40%	NSUN3/C12orf65/MPV17L2/NSUN4
G protein-coupled glutamate receptor signaling pathway	G protein-coupled glutamate receptor signaling pathway	8	0.402349	0.973627	0.518072	10752	tags=75%, list=56%, signal=33%	DAGLB/HOMER3/DAGLA/HOMER1/GRM4/GRM8
Ras protein signal transduction	Ras protein signal transduction	69	0.274562	0.99221	0.518731	8445	tags=46%, list=44%, signal=26%	PLCE1/SHC1/DHCR24/ZNF304/CRKL/MAPK14/PLD1/RREB1/PRKD1/USP8/SETDB1/BRAP/RRAS/RALA/SOS1/RFXANK/SHC2/IQGAP3/NF1/GNB1/DNMT1/KSR1/RRAS2/NRAS/RGL2/MAPKAPK5/JUN/CNKSR1/ADRA2A/RERG/SYNGAP1/TRIM28
7-methylguanosine mRNA capping	7-methylguanosine mRNA capping	33	0.29828	0.984793	0.522325	8731	tags=55%, list=46%, signal=30%	SUPT5H/RNMT/GTF2H2/NCBP2/CMTR2/CDK7/POLR2B/POLR2C/GTF2H1/ERCC3/GTF2H3/RNGTT/CMTR1/POLR2D/NCBP1/RAMAC/GTF2H4/ERCC2
prostaglandin E receptor activity	prostaglandin E receptor activity	5	0.456884	0.961401	0.524191	7215	tags=60%, list=38%, signal=37%	PTGER1/PTGER3/HPGD
phosphoric diester hydrolase activity	phosphoric diester hydrolase activity	12	0.362069	0.97285	0.524661	9495	tags=75%, list=50%, signal=38%	PLCXD3/SMPD1/SMPDL3B/GDPD1/PLCXD1/SMPDL3A/MPPE1/GDPD4/MPPED2
synapsis	synapsis	14	0.348741	0.975191	0.525221	8480	tags=57%, list=44%, signal=32%	SUN1/TEX15/MRE11/MAEL/ANKRD31/MEI4/NDC1/DMC1
female meiosis I	female meiosis I	5	-0.376456	-0.934133	0.525528	43	tags=40%, list=0%, signal=40%	MEIOC/UBB
activation of phospholipase C activity	activation of phospholipase C activity	25	0.309932	0.977203	0.527469	7786	tags=40%, list=41%, signal=24%	EGFR/AGT/BDNF/LPAR2/GNAQ/AVPR1A/LPAR1/PLCG1/NTRK2/EDNRA
histone acetyltransferase activity	histone acetyltransferase activity	43	0.286689	0.982986	0.527628	9377	tags=56%, list=49%, signal=29%	ELP3/DPF2/TAF1/SRCAP/RSF1/GTF3C4/TAF5L/EP300/KAT2A/KAT6B/KAT5/ATF2/PHF10/CREBBP/TADA3/EPC1/EPC2/NCOA3/TADA2B/MCM3AP/KAT6A/TADA2A/CLOCK/DPF3
GTP biosynthetic process	GTP biosynthetic process	9	-0.281552	-0.937656	0.528705	1570	tags=44%, list=8%, signal=41%	NME4/IMPDH2/NME1/NME2
mRNA cap binding complex	mRNA cap binding complex	10	0.374398	0.964857	0.529412	2476	tags=30%, list=13%, signal=26%	RNMT/CYFIP1/NCBP2
ADP biosynthetic process	ADP biosynthetic process	5	-0.374995	-0.930507	0.53081	1017	tags=40%, list=5%, signal=38%	AK1/AK3
phosphatidylinositol-3-phosphatase activity	phosphatidylinositol-3-phosphatase activity	12	0.359997	0.967282	0.532127	10938	tags=67%, list=57%, signal=29%	SYNJ1/MTMR3/MTMR7/MTMR2/SACM1L/FIG4/MTMR6/MTM1
phosphatidylcholine biosynthetic process	phosphatidylcholine biosynthetic process	31	0.298763	0.977663	0.532323	2318	tags=23%, list=12%, signal=20%	ABHD3/ACHE/LPIN3/SLC44A1/CEPT1/SLC27A1/CSNK2A1
female meiotic nuclear division	female meiotic nuclear division	8	0.397301	0.961412	0.533222	10223	tags=75%, list=53%, signal=35%	PPP2R1A/ATM/MARF1/SYCP2/TOP2A/EREG
glycerophospholipid metabolic process	glycerophospholipid metabolic process	5	0.454282	0.955925	0.533376	836	tags=20%, list=4%, signal=19%	PIP5K1A
poly(A)-specific ribonuclease activity	poly(A)-specific ribonuclease activity	13	0.35279	0.966892	0.533572	10902	tags=77%, list=57%, signal=33%	PAN2/CNOT6/TOE1/PDE12/CNOT1/PAN3/CNOT2/NOCT/PNLDC1/PARN
replication fork	replication fork	24	0.311032	0.973394	0.535981	8763	tags=50%, list=46%, signal=27%	RADX/TP53BP1/XRCC2/MRE11/WRN/POLH/BLM/DNMT1/UHRF1/RAD51D/XRCC3/DONSON
O-methyltransferase activity	O-methyltransferase activity	7	-0.318381	-0.932076	0.536184	5777	tags=86%, list=30%, signal=60%	HENMT1/MEPCE/COQ3/COMT/COMTD1/ASMTL
regulation of membrane depolarization	regulation of membrane depolarization	6	0.42807	0.95265	0.538029	6744	tags=67%, list=35%, signal=43%	CAMK2D/NEDD4L/NPFF/FGF12
nuclear exosome (RNase complex)	nuclear exosome (RNase complex)	17	0.331684	0.967902	0.538345	4843	tags=24%, list=25%, signal=18%	EXOSC10/NVL/MTREX/DIS3
protein phosphatase type 2A complex	protein phosphatase type 2A complex	19	0.323775	0.9666	0.538751	8466	tags=58%, list=44%, signal=32%	PPP2R3A/PPP2R1A/PPP2CB/PPP2R2C/PPP2R1B/PPP2R5B/PPP2R5E/PPP2R5A/PPP2R5D/PPP2R2A/PPP2R3B
cytoplasmic exosome (RNase complex)	cytoplasmic exosome (RNase complex)	12	-0.253057	-0.954232	0.539587	14305	tags=42%, list=75%, signal=11%	EXOSC8/EXOSC5/EXOSC2/EXOSC9/EXOSC4
mitotic cell cycle checkpoint	mitotic cell cycle checkpoint	28	0.301593	0.96883	0.540709	12028	tags=75%, list=63%, signal=28%	INTS3/MAP3K20/DLG1/PRCC/CDKN2B/TICRR/KNTC1/WEE1/ZWILCH/ZW10/RAD17/MAD2L1BP/BUB1B/CHFR/DCLRE1B/BUB1/RB1/BCL2L1/HRAS/NABP1/PLK3
phospholipase C activity	phospholipase C activity	10	0.370258	0.954189	0.545905	616	tags=20%, list=3%, signal=19%	PLCE1/PDIA3
ribonuclease MRP complex	ribonuclease MRP complex	6	0.425618	0.947195	0.545909	1085	tags=17%, list=6%, signal=16%	RPP25
vascular endothelial growth factor-activated receptor activity	vascular endothelial growth factor-activated receptor activity	7	0.409728	0.951693	0.546222	2639	tags=29%, list=14%, signal=25%	NRP1/PDGFRA
estradiol 17-beta-dehydrogenase activity	estradiol 17-beta-dehydrogenase activity	10	0.369903	0.953275	0.546367	1284	tags=20%, list=7%, signal=19%	HSD17B2/HSD17B12
septin ring	septin ring	12	-0.251447	-0.948161	0.547332	329	tags=17%, list=2%, signal=16%	SEPTIN1/SEPTIN4
3-5-exoribonuclease activity	3-5-exoribonuclease activity	31	0.295167	0.965893	0.550985	11532	tags=71%, list=60%, signal=28%	PNPT1/PAN2/EXOSC10/ANGEL1/CNOT6/REXO2/DIS3/ERI1/XRN2/TOE1/PDE12/ISG20L2/ERI3/NOCT/DIS3L/ERI2/ANGEL2/PNLDC1/PARN/ISG20/DIS3L2/USB1
arginine catabolic process	arginine catabolic process	6	-0.341044	-0.921916	0.551295	2002	tags=50%, list=10%, signal=45%	FAH/DDAH2/ARG1
androgen biosynthetic process	androgen biosynthetic process	9	0.379399	0.947649	0.551623	2362	tags=22%, list=12%, signal=19%	SCARB1/HSD17B3
motor activity	motor activity	38	0.286136	0.965466	0.5587	10149	tags=61%, list=53%, signal=28%	MYO6/CGN/MYO1E/MYO5C/MYO1A/MYO16/MYH9/DCTN1/TCTE3/MYO9A/KIF5A/DYNC2H1/MYH7B/MYO18B/KLC1/DNAL1/MYO15A/KIF3C/MYH11/MYO3B/DYNLT1/DYNC1I1/GPR88
N-acetylglucosamine 6-O-sulfotransferase activity	N-acetylglucosamine 6-O-sulfotransferase activity	6	-0.338819	-0.915901	0.558765	12662	tags=100%, list=66%, signal=34%	CHST4/CHST5/CHST1/CHST7/CHST2
growth plate cartilage chondrocyte morphogenesis	growth plate cartilage chondrocyte morphogenesis	15	0.334454	0.949345	0.559525	11212	tags=87%, list=59%, signal=36%	VWA1/MATN3/MATN2/COL7A1/COCH/COL6A1/COL6A3/COL14A1/MATN1/COL12A1/COL6A2/COL21A1/COL20A1
long-chain fatty acid transporter activity	long-chain fatty acid transporter activity	10	0.366018	0.943263	0.5609	2207	tags=30%, list=12%, signal=27%	SLC27A4/ABCD3/SLC27A1
amyloid-beta binding	amyloid-beta binding	71	0.268035	0.971446	0.561816	3990	tags=27%, list=21%, signal=21%	TM2D1/CLU/INSR/SCARB1/MAPK8IP2/ITGA2/ACHE/NLGN1/ITM2C/FZD5/LRP1/GRIA3/TGFB2/LDLRAP1/CLSTN1/LDLR/LRPAP1/PRNP/FZD4
acrosome reaction	acrosome reaction	13	0.345632	0.947272	0.562332	10737	tags=69%, list=56%, signal=30%	ABHD2/GLRB/PKDREJ/SYT8/TRIM36/STX2/PLCD4/PCSK4/ROPN1B
blood coagulation, intrinsic pathway	blood coagulation, intrinsic pathway	14	0.339782	0.950137	0.562942	1671	tags=21%, list=9%, signal=20%	KLKB1/GP1BB/A2M
nuclear euchromatin	nuclear euchromatin	18	0.321107	0.948346	0.56472	8445	tags=56%, list=44%, signal=31%	TRIM24/TRNP1/TBP/NR1H4/ASH2L/ALKBH1/JUN/PPARGC1A/CTNNB1/TRIM28
SNARE binding	SNARE binding	58	0.2724	0.967187	0.566167	5733	tags=40%, list=30%, signal=28%	SEC24D/STX5/SYT3/VPS50/NBAS/SYT9/TSNARE1/ANKRD27/SYT12/SYT13/SEC24C/CPLX3/STX6/SYT1/LRRK2/CAPN10/SYT7/EXOC3/STXBP1/PICALM/SYT8/STX3/STX16
detection of calcium ion	detection of calcium ion	13	0.344428	0.943973	0.566585	10402	tags=77%, list=54%, signal=35%	KCNMB3/STIM1/RYR2/SYT1/CASR/CALM2/KCNIP2/KCNMB4/KCNMB2/CASQ2
purine nucleobase metabolic process	purine nucleobase metabolic process	5	-0.365328	-0.90652	0.567782	80	tags=40%, list=0%, signal=40%	GMPR2/TTR
cardiac left ventricle morphogenesis	cardiac left ventricle morphogenesis	8	0.388176	0.939332	0.568412	2684	tags=25%, list=14%, signal=22%	CPE/GSK3A
hyperosmotic response	hyperosmotic response	7	0.402696	0.93536	0.569821	7592	tags=57%, list=40%, signal=34%	SLC12A2/TLR3/AQP1/PDPK1
sodium:potassium-exchanging ATPase complex	sodium:potassium-exchanging ATPase complex	8	0.387578	0.937883	0.570202	2551	tags=25%, list=13%, signal=22%	ATP1A1/ATP1B1
branching involved in blood vessel morphogenesis	branching involved in blood vessel morphogenesis	24	0.303572	0.950047	0.571594	8034	tags=42%, list=42%, signal=24%	VEGFA/ACVR1/NRP1/SEMA3E/RBM15/EDN1/SRF/COL4A1/EDNRA/CTNNB1
vesicle budding from membrane	vesicle budding from membrane	10	0.361721	0.932187	0.573818	894	tags=20%, list=5%, signal=19%	ANXA2/FNBP1L
single-stranded DNA binding	single-stranded DNA binding	100	0.259222	0.967312	0.574359	11312	tags=64%, list=59%, signal=26%	MYEF2/TSN/FBH1/PMS2/MSH2/LONP1/RADX/DDX11/TSNAX/TOP3A/IGHMBP2/ERCC4/RAD52/NUCKS1/MCM8/RPA4/POLA1/SMC4/LRPPRC/REXO4/MCM2/RBBP8/TOP1/MCM9/BLM/RPA1/ERCC1/POLR3C/PURB/SSBP3/HNRNPU/RTF1/DHX9/MCM3/DHX36/MCM4/SSBP2/CRY2/WBP11/SMC2/POLR2D/RAD51D/SWSAP1/DMC1/BRCA2/SUB1/MCMDC2/NUP35/MCM10/FUBP1/ERCC5/POLR2H/RAD51AP1/TWNK/XPC/MCM6/HMCES/HNRNPK/MLH1/MCM5/RPA2/RAD18/SETMAR/NEIL3
post-chaperonin tubulin folding pathway	post-chaperonin tubulin folding pathway	5	0.440803	0.927562	0.578008	2645	tags=40%, list=14%, signal=34%	TBCE/TBCEL
gap junction channel activity	gap junction channel activity	5	-0.363565	-0.902145	0.578345	12188	tags=80%, list=64%, signal=29%	GJB2/GJA10/GJB3/GJA1
Prp19 complex	Prp19 complex	13	0.341484	0.935903	0.580685	6223	tags=38%, list=33%, signal=26%	U2AF2/PRPF19/CDC5L/XAB2/CRNKL1
telomere maintenance via telomerase	telomere maintenance via telomerase	23	0.303216	0.940783	0.581054	1513	tags=17%, list=8%, signal=16%	SMG5/TERT/TNKS1BP1/SMG7
neuroblast proliferation	neuroblast proliferation	15	0.329335	0.934813	0.58184	9858	tags=53%, list=51%, signal=26%	PLXNB2/DAGLB/FRS2/ARTN/DAGLA/ID4/EML1/ASCL1
mitochondrial transport	mitochondrial transport	13	0.341167	0.935035	0.582475	2863	tags=23%, list=15%, signal=20%	FLVCR1/SLC25A24/ABCB10
acute-phase response	acute-phase response	34	-0.168252	-0.955201	0.582707	1884	tags=29%, list=10%, signal=27%	SERPINA3/SERPINF2/SERPINA1/MBL2/HP/SAA1/CD163/SIGIRR/F8/ASS1
skeletal muscle tissue development	skeletal muscle tissue development	42	0.277634	0.948875	0.587804	3957	tags=26%, list=21%, signal=21%	NR2F2/FLNB/MYH14/MAPK14/IGSF8/CCNT2/SRPK3/SIX1/FOXP2/EP300/SIX4
cytidine deaminase activity	cytidine deaminase activity	9	0.369199	0.922173	0.588076	8230	tags=44%, list=43%, signal=25%	APOBEC3F/APOBEC3B/APOBEC3D/CDA
skeletal muscle contraction	skeletal muscle contraction	20	0.309683	0.936025	0.589177	10722	tags=70%, list=56%, signal=31%	ATP2A2/MYH14/TNNT2/TNNT1/MYH3/TNNI3/CHRNB1/STAC/STAC3/HOMER1/CHUK/CHRNA1/TNNC1/TCAP
regulation of translational termination	regulation of translational termination	5	0.436423	0.918344	0.589521	3376	tags=40%, list=18%, signal=33%	OGFOD1/UPF1
vacuole	vacuole	12	-0.244549	-0.922149	0.590361	1294	tags=25%, list=7%, signal=23%	GGH/VMA21/CD74
intracellular calcium activated chloride channel activity	intracellular calcium activated chloride channel activity	11	0.350073	0.921999	0.591554	10712	tags=73%, list=56%, signal=32%	ANO6/ANO5/ANO10/ANO8/ANO4/ANO9/TTYH1/TTYH3
polar microtubule	polar microtubule	5	0.434623	0.914557	0.594308	9950	tags=80%, list=52%, signal=38%	KLHL22/CUL3/TUBGCP3/KLHL21
nuclear pore organization	nuclear pore organization	8	0.380604	0.921008	0.595372	11862	tags=100%, list=62%, signal=38%	TPR/NUP205/NUP133/NDC1/NUP35/SEH1L/NUP98/NUP54
learning or memory	learning or memory	39	0.278658	0.944128	0.595671	7173	tags=38%, list=37%, signal=24%	NCSTN/EGFR/DKK1/GLP1R/SLC11A2/DNAH11/EP300/PRNP/MAPK1/PICALM/PSEN1/AMFR/TTBK1/GRIN2A/APP
regulation of muscle contraction	regulation of muscle contraction	10	0.354081	0.912498	0.599077	6572	tags=60%, list=34%, signal=39%	TNNT2/MYL9/PPP1R12B/TPM1/SSTR2/HSPB6
signal peptidase complex	signal peptidase complex	5	-0.358299	-0.889079	0.602993	669	tags=40%, list=3%, signal=39%	SPCS1/SEC11A
synaptic vesicle	synaptic vesicle	104	0.255427	0.955629	0.603163	7682	tags=45%, list=40%, signal=27%	NCSTN/TMED9/ADAM10/VPS45/RAB3D/STXBP5/SEC22B/SYP/RAB3B/PICK1/ATG9A/PSEN2/DMXL2/CLCN3/STX6/RABAC1/SYT1/DNM1/SLC2A8/SEPTIN5/SYT7/SV2B/RAB11B/APH1A/HCRT/BACE1/PICALM/BRSK1/BDNF/SNAP25/PSEN1/RAB10/PRRT2/STX3/TRAPPC4/CTTNBP2/MTMR2/GIPC1/CDK16/STX10/RAB3A/SV2A/GRIN2A/APP/SLC30A3/PPT1/CLN3
glycogen biosynthetic process	glycogen biosynthetic process	18	0.312729	0.923604	0.603908	10451	tags=61%, list=55%, signal=28%	GBE1/GYS1/AKT2/AGL/PGM2L1/PER2/PPP1R3C/NR1D1/GYG2/UGP2/NHLRC1
estrogen biosynthetic process	estrogen biosynthetic process	10	0.352207	0.907671	0.606113	1284	tags=20%, list=7%, signal=19%	HSD17B2/HSD17B12
RNA catabolic process	RNA catabolic process	20	0.305563	0.923571	0.606361	6044	tags=35%, list=32%, signal=24%	SIDT2/PNPT1/SND1/MTREX/SKIV2L/PPP1R8/XRN2
establishment or maintenance of cell polarity	establishment or maintenance of cell polarity	35	0.279592	0.931503	0.607194	3560	tags=26%, list=19%, signal=21%	PARD3/FAT1/RHOU/DLG1/CTNNA1/PARD6B/CDC42BPB/CLASP1/RHOV
kinesin complex	kinesin complex	49	0.269151	0.938648	0.608269	11817	tags=71%, list=62%, signal=27%	KIFC3/KIF5B/KIF21A/KIF3B/KIF12/KIF27/KIF13A/KIFC2/KIF13B/KIF16B/KLC4/KLC3/KLC2/KIF5A/KIF1B/KLC1/KIF7/KIF24/KIF2C/KIF20A/KIF3C/KIF14/KIF5C/KIF18A/KIF20B/KIF26A/KIF25/KIF23/KIF11/KIF26B/CENPE/KIFC1/KIF4A/KIF2A/KIF21B
guanylate cyclase activity	guanylate cyclase activity	7	0.391499	0.909353	0.608706	8263	tags=57%, list=43%, signal=32%	GUCY2C/GUCY1A1/GUCY2D/NPR2
DNA damage response, signal transduction by p53 class mediator resulting in transcription of p21 class mediator	DNA damage response, signal transduction by p53 class mediator resulting in transcription of p21 class mediator	12	0.33785	0.907775	0.611199	9911	tags=67%, list=52%, signal=32%	MUC1/ING4/KAT5/HIPK2/BRCA1/BRCA2/CHEK2/FOXM1
receptor signaling pathway via JAK-STAT	receptor signaling pathway via JAK-STAT	27	0.288909	0.922684	0.611813	6007	tags=37%, list=31%, signal=25%	PKD1/SOCS5/IFNAR1/SOCS6/GHR/PIAS1/STAT6/CLCF1/IFNAR2/PKD2
locomotory behavior	locomotory behavior	53	0.266787	0.938019	0.612031	10764	tags=70%, list=56%, signal=31%	ADCY5/NAV2/NOVA1/B4GALT2/APH1B/MEIS1/ALS2/PEX13/VPS13A/HEXB/SLC6A3/UBA6/SNAP25/STRN/NRG1/SOBP/CELSR1/GMFB/OLFM2/PAK5/APP/ALDH1A3/MCOLN3/DDHD2/ATP7A/FIG4/CHRNA4/GAA/MYO15A/ANKH/ETV5/DBH/GPR88/C1QL1/NPY1R/ZDHHC8/CHRNB4
NLS-bearing protein import into nucleus	NLS-bearing protein import into nucleus	14	0.326452	0.912863	0.61427	11862	tags=86%, list=62%, signal=33%	KPNA4/KPNA6/RGPD2/KPNA5/RGPD5/CBLB/NUP35/RGPD8/RANBP2/KPNA1/KPNA3/NUP54
nuclear outer membrane	nuclear outer membrane	24	0.293917	0.919831	0.614688	7834	tags=50%, list=41%, signal=30%	RETSAT/DMPK/CPTP/DHCR7/NUCB2/NAV3/LRPPRC/PSEN1/CLMN/GUCY2D/TMEM109/SIGMAR1
pyruvate metabolic process	pyruvate metabolic process	21	0.30016	0.915118	0.614966	6152	tags=33%, list=32%, signal=23%	BSG/LDHC/ME3/SLC16A3/SLC16A8/PC/LDHA
DNA replication, synthesis of RNA primer	DNA replication, synthesis of RNA primer	5	0.427939	0.900493	0.615395	4539	tags=40%, list=24%, signal=31%	HELB/POLA1
cardiac muscle hypertrophy	cardiac muscle hypertrophy	7	0.388682	0.902809	0.616654	3142	tags=29%, list=16%, signal=24%	HDAC2/RYR2
microtubule binding	microtubule binding	217	0.245643	0.962596	0.617338	10553	tags=59%, list=55%, signal=27%	KIFC3/DST/GAS2L1/HOOK2/MTCL1/NDRG1/MTUS1/CEP295/KIF5B/PPP5C/CLIP1/HOOK1/MID1/DCDC1/DNM2/MAP1S/CEP350/RAB11A/OPA1/KIF21A/KIF3B/KIF12/KIF27/KIF13A/SUN2/HOOK3/APC/KIFC2/MAP2/GOLGA2/KIF13B/KIF16B/CAMSAP1/CLASP1/VAPB/TPPP/MAST2/EML4/MARK4/MAP4/SPAST/NAV3/MACO1/PRNP/RCC2/DNM1/SAXO2/KLC3/DCTN1/VPS41/ABRAXAS2/LRRK2/FNTA/LRPPRC/FHDC1/TRAF3IP1/MAPRE3/CCDC88A/REEP1/FAM161A/WHAMM/MAP6D1/KRIT1/TUBGCP5/KIF5A/R…
glycosphingolipid biosynthetic process	glycosphingolipid biosynthetic process	6	0.402581	0.895927	0.617713	9968	tags=83%, list=52%, signal=40%	LARGE1/A4GALT/ST8SIA5/ST8SIA1/ST6GALNAC5
anaphase-promoting complex	anaphase-promoting complex	21	0.299368	0.912702	0.618271	3065	tags=24%, list=16%, signal=20%	CUL7/ANAPC7/CDC16/FZR1/ANAPC5
G2/M transition of mitotic cell cycle	G2/M transition of mitotic cell cycle	127	0.251555	0.955267	0.618309	10347	tags=61%, list=54%, signal=28%	PPP2R1A/HAUS5/NINL/PCM1/USH1C/CEP164/FBXL18/LATS1/ABCB1/DNM2/ALMS1/CEP72/DYNC1I2/PPME1/CEP63/AKAP9/TAF2/CSNK1E/AJUBA/HAUS6/OFD1/CEP290/CEP192/PPP1R12B/CENPJ/CLASP1/FBXL12/SFI1/DCTN1/CDKN2B/CEP152/ARPP19/CCP110/HAUS3/OPTN/CDK7/BRSK2/DYNC1H1/CEP250/FBXL7/BTRC/CEP57/KDM8/WEE1/TPD52L1/CDK14/FGFR1OP/NEDD1/TUBB4A/CKAP5/YWHAG/SDCCAG8/CUL1/HAUS8/CEP76/PPP2R2A/FBXW11/PRKACA/SKP2/PLCB1/CDC25B/PCNT/KHDRBS1/…
parturition	parturition	8	0.373498	0.903812	0.618394	11414	tags=88%, list=60%, signal=35%	PLA2G4B/PLA2G4C/HPGD/PTGFR/NRK/CRH/MAFF
androgen catabolic process	androgen catabolic process	5	0.426837	0.898174	0.619922	831	tags=20%, list=4%, signal=19%	SPP1
RNA methyltransferase activity	RNA methyltransferase activity	6	0.401923	0.894462	0.620215	8927	tags=67%, list=47%, signal=36%	TGS1/BCDIN3D/METTL3/TRMT2A
peroxidase activity	peroxidase activity	20	0.301378	0.91092	0.622585	3475	tags=20%, list=18%, signal=16%	DUOX2/PTGS1/DUOX1/GPX8
dipeptidyl-peptidase activity	dipeptidyl-peptidase activity	11	0.341197	0.898622	0.625086	12268	tags=91%, list=64%, signal=33%	PRSS16/DPP8/NAALAD2/ACE/FAP/DPP7/DPP3/PRCP/DPP4/DPEP1
detection of chemical stimulus involved in sensory perception of bitter taste	detection of chemical stimulus involved in sensory perception of bitter taste	10	0.34684	0.893839	0.625721	4087	tags=30%, list=21%, signal=24%	TAS2R4/TAS2R14/TAS2R30
epithelial to mesenchymal transition involved in endocardial cushion formation	epithelial to mesenchymal transition involved in endocardial cushion formation	11	0.34028	0.896207	0.628061	6569	tags=36%, list=34%, signal=24%	SMAD4/MSX2/SNAI1/HEYL
negative regulation of epidermal growth factor-activated receptor activity	negative regulation of epidermal growth factor-activated receptor activity	14	0.322552	0.901957	0.62865	9202	tags=50%, list=48%, signal=26%	SOCS5/ERRFI1/PSEN1/GPRC5A/ZGPAT/CBLB/TSG101
reciprocal meiotic recombination	reciprocal meiotic recombination	24	0.290445	0.908967	0.629755	8754	tags=58%, list=46%, signal=32%	MRE11/ATM/RAD50/RAD54B/MLH3/TRIP13/KLHDC3/UBR2/RAD21/RAD51D/PSMC3IP/DMC1/MSH5/C11orf80
chitin binding	chitin binding	7	0.384032	0.892008	0.631695	3399	tags=29%, list=18%, signal=24%	CHID1/CTBS
eukaryotic initiation factor 4E binding	eukaryotic initiation factor 4E binding	9	0.356776	0.891142	0.631703	2799	tags=22%, list=15%, signal=19%	EIF4G1/ANGEL1
glycoprotein catabolic process	glycoprotein catabolic process	12	0.331847	0.891646	0.633258	1204	tags=17%, list=6%, signal=16%	ADAMTS9/FBXO17
synaptonemal complex assembly	synaptonemal complex assembly	14	0.320566	0.896405	0.636283	11591	tags=79%, list=61%, signal=31%	P3H4/BAG6/SYCE1/MLH3/TRIP13/AGO4/SYCP2/MCMDC2/SYCE2/SYCE1L/SYCE3
NAD+ kinase activity	NAD+ kinase activity	16	0.3116	0.896935	0.638619	10321	tags=69%, list=54%, signal=32%	DGKG/SPHK2/DGKH/NADK/CERKL/DGKD/CERK/DGKE/DGKB/DGKQ/DGKI
cell cycle arrest	cell cycle arrest	122	0.249762	0.94579	0.638856	10803	tags=60%, list=56%, signal=26%	GAS2L1/PRKAB2/PKD1/PRKAA1/MAP3K20/DHCR24/SGSM3/RRAGB/PRKAB1/UHMK1/MSH2/SMAD3/PRKAA2/BRINP1/MTBP/TGFB2/APC/WDR6/ING4/NOTCH2/INHA/PRNP/TBRG4/TBRG1/ABL1/CDKN2B/BARD1/EIF2AK4/MTOR/ATM/STK11/WHAMM/CDK7/TCF7L2/ZFHX3/MAP2K1/PKD2/PML/RRAGC/SOX2/IL12A/FOXO4/TP53INP1/MAP2K6/DDIT3/APBB1/STRADA/ZBTB49/THBS1/PPP1R15A/PPP2R3B/PRKAG1/CAB39/NOTCH1/TSG101/APBB2/CDC123/SLC38A9/LAMTOR5/DDIAS/NUPR2/EIF4G2/KIF20B/RNF…
voltage-gated potassium channel complex	voltage-gated potassium channel complex	54	0.261769	0.922737	0.640077	7840	tags=43%, list=41%, signal=25%	KCNMB3/CTTN/KCNK1/AKAP9/KCNIP3/KCNF1/KCNJ14/DLG2/DPP10/KCNJ16/KCNA2/KCNG1/KCNJ3/SNAP25/KCND2/KCND3/KCNS3/KCNB1/KCNE3/KCNJ6/KCNC3/KCNE5/KCNQ3
translation factor activity, RNA binding	translation factor activity, RNA binding	23	0.289861	0.899345	0.642201	5426	tags=43%, list=28%, signal=31%	EIF4G1/GCN1/EIF4G3/EEF2K/CPEB2/EIF2S2/CPEB4/ABCF1/EIF4H/CPEB3
DNA replication initiation	DNA replication initiation	30	0.278149	0.904616	0.642421	6851	tags=40%, list=36%, signal=26%	POLE/CDC6/ORC2/RPA4/POLA1/MCM2/ORC1/ORC6/ORC4/CDC34/ORC5/MCM3
sperm axoneme assembly	sperm axoneme assembly	10	0.341946	0.881226	0.643368	4095	tags=30%, list=21%, signal=24%	CFAP44/CFAP43/SPAG16
cell-cell signaling	cell-cell signaling	165	0.245664	0.949222	0.6444	3993	tags=22%, list=21%, signal=17%	MPZL1/ADAM10/CXCL5/FAT1/EFNA1/AGT/FGFR2/GDF15/BMP2/EFNB1/PCDH1/AFDN/TRHDE/GUCA1B/NMB/FGFR3/SEMA4F/PKP4/TMED1/GATA4/PCSK5/NRP1/TNFRSF11A/CCL26/CCN5/NUDT3/SEMA3B/ASH1L/CCL20/EFNA4/CXCL6/WNT9B/FZD1/INHA/TNFSF10/FGF17
mitotic recombination	mitotic recombination	6	0.394705	0.878398	0.644608	8480	tags=67%, list=44%, signal=37%	RAD52/ERCC1/RAD54B/DMC1
substrate-dependent cell migration	substrate-dependent cell migration	5	0.418662	0.88097	0.645796	8744	tags=60%, list=46%, signal=33%	ITGA2/ANKS1A/ITGA11
midgut development	midgut development	10	0.340471	0.877424	0.648097	6161	tags=50%, list=32%, signal=34%	EGFR/WNT5A/REG1A/SMO/ALDH1A2
serine-type endopeptidase activity	serine-type endopeptidase activity	107	0.249827	0.937036	0.648118	5894	tags=34%, list=31%, signal=23%	HABP2/PRSS23/C2/KLKB1/RHBDD3/PCSK6/PRSS3/C1R/FURIN/LONP2/C1RL/RHBDD1/PREPL/MBTPS1/MMP7/LONP1/PCSK5/CFI/RHBDD2/F7/PRSS12/PREP/RHBDL2/PRSS56/C1S/MASP1/TPP1/PRSS27/MMP1/PRSS8/HPN/RHBDL1/TYSND1/F3/PCSK9/HGF
DNA methylation	DNA methylation	22	0.29179	0.897474	0.648663	7725	tags=50%, list=40%, signal=30%	BAZ2A/GATAD2A/MTRR/EHMT1/EHMT2/ATRX/DNMT1/ATF7IP/DNMT3A/CTCF/DNMT3B
RNA polymerase III complex	RNA polymerase III complex	17	0.304056	0.88728	0.651857	5742	tags=41%, list=30%, signal=29%	POLR3A/POLR3D/CRCP/POLR1C/POLR3B/POLR3H/POLR3C
transcription corepressor binding	transcription corepressor binding	14	-0.215406	-0.870561	0.653846	412	tags=14%, list=2%, signal=14%	SUMO1/SUMO2
inorganic anion exchanger activity	inorganic anion exchanger activity	9	0.35039	0.875193	0.654398	3274	tags=33%, list=17%, signal=28%	SLC4A2/SLC4A3/SLC4A11
glutathione biosynthetic process	glutathione biosynthetic process	13	0.322473	0.8838	0.654879	3141	tags=23%, list=16%, signal=19%	GGT7/CHAC1/GGT6
histone deacetylase complex	histone deacetylase complex	34	0.271566	0.900654	0.654992	7826	tags=50%, list=41%, signal=30%	CBX5/TBL1X/TBL1XR1/HDAC2/HDAC1/HDAC11/ZNF217/SATB2/NCOR2/HDAC7/RERE/PHF21A/NRIP1/HDAC6/HDAC8/ZNF541/HDAC4
transcription elongation from RNA polymerase II promoter	transcription elongation from RNA polymerase II promoter	71	0.2548	0.923475	0.655418	10931	tags=70%, list=57%, signal=30%	SUPT5H/ELP3/LEO1/GTF2H2/NCBP2/CCNT2/CDC73/ELP2/CDK13/AFF4/IWS1/ELP1/SSRP1/CDK9/CDK12/CDK7/NELFA/SETD2/WDR61/POLR2B/ELOA/MLLT1/RTF1/POLR2C/SUPT6H/SUPT16H/GTF2H1/ERCC3/ELL/CTR9/GTF2H3/NELFB/POLR2D/NCBP1/GTF2H4/NELFCD/ERCC2/PBRM1/CCNT1/PCID2/MLLT3/ELL3/POLR2H/ELOF1/EAF1/CTDP1/CCNK/PAF1/POLR2E/ELL2
urogenital system development	urogenital system development	8	0.361786	0.87547	0.65764	9172	tags=75%, list=48%, signal=39%	CRKL/OSR1/OSR2/EPHB3/GATA2/PAX8
steroid biosynthetic process	steroid biosynthetic process	22	0.289442	0.890254	0.657683	3354	tags=27%, list=18%, signal=23%	PRLR/ACBD3/SDR42E1/PBX1/HSD17B3/CYP21A2
autophagosome assembly	autophagosome assembly	54	0.258621	0.91164	0.658733	9121	tags=54%, list=48%, signal=28%	TMEM41B/RAB1A/VMP1/ATG13/ATG9A/UBQLN2/RB1CC1/UBXN2A/ATG4B/ULK1/ATG16L1/ULK3/ATG2B/PIK3C3/AMBRA1/PSEN1/RAB33B/ULK2/KIAA1324/ATG14/TRAPPC8/TP53INP1/UBQLN1/TP53INP2/PACS2/ATG4A/RAB7A/ATG101/SYNPO2
sensory perception	sensory perception	5	0.414717	0.872671	0.659508	2977	tags=20%, list=16%, signal=17%	ASIC3
activation of MAPK activity	activation of MAPK activity	109	0.248348	0.932764	0.662097	8052	tags=45%, list=42%, signal=26%	INAVA/C5/INSR/PLCE1/MUC20/SHC1/GDF15/PRKAA1/BMP2/PTPN11/CRKL/MAP2K7/MAPK14/PIK3CB/TAB1/ITGA1/TGFB3/WNT5A/DRD4/DUSP6/MAP3K7/C1QTNF2/FRS2/LRRK2/MAPK1/S1PR2/MAP3K11/SHC2/GHR/TGFA/NRG1/MAP2K1/TAB3/IQGAP3/HGF/TAOK2/LPAR3/PAK3/RET/LPAR1/TAOK1/MAP3K2/MAP2K6/TRAF6/MAPKAPK5/PLA2G1B/NOD1/P2RX7/THBS1
protein demethylation	protein demethylation	5	0.413697	0.870524	0.662354	4210	tags=40%, list=22%, signal=31%	PPME1/KDM1A
nuclear heterochromatin	nuclear heterochromatin	18	0.298171	0.880609	0.662636	11587	tags=72%, list=61%, signal=29%	TNKS1BP1/CBX5/KMT5C/ATRX/UHRF1/DNMT3A/TRIM28/MPHOSPH8/EME1/FOXC1/TCP1/BEND3/CBX3
mitochondrial DNA replication	mitochondrial DNA replication	9	0.347823	0.868781	0.663217	12463	tags=89%, list=65%, signal=31%	DNAJA3/POLG/DNA2/POLG2/PRIMPOL/TWNK/MGME1/RRM2B
delayed rectifier potassium channel activity	delayed rectifier potassium channel activity	17	0.300972	0.878281	0.664023	7840	tags=47%, list=41%, signal=28%	KCNA2/KCNG1/KCNS3/KCNB1/KCNE3/KCNC3/KCNE5/KCNQ3
opsonization	opsonization	8	0.359834	0.870747	0.66444	8970	tags=62%, list=47%, signal=33%	C4B/LBP/CRP/CD47/PTX3
nucleotide-excision repair complex	nucleotide-excision repair complex	6	0.38861	0.864835	0.664874	11708	tags=100%, list=61%, signal=39%	ERCC4/POLD1/ERCC1/ERCC5/XPC/ERCC8
nucleotide-excision repair, DNA gap filling	nucleotide-excision repair, DNA gap filling	22	0.287397	0.883964	0.665535	5512	tags=41%, list=29%, signal=29%	POLE/POLK/RFC4/LIG1/POLD1/POLD3/POLD4/LIG4/RPA1
neurotransmitter transmembrane transporter activity	neurotransmitter transmembrane transporter activity	5	0.412481	0.867965	0.665847	3433	tags=40%, list=18%, signal=33%	SLC6A15/CPLX3
lipid metabolic process	lipid metabolic process	108	0.247748	0.92977	0.6663	9553	tags=54%, list=50%, signal=27%	NR2F2/CLU/MGLL/PLPP3/ABCA2/PPARA/SREBF1/CRKL/ACSL4/CEPT1/TRPV1/ANGPTL4/LRP10/LRP1/SREBF2/NR1H4/OMA1/ZNF202/PAFAH1B2/ABCB4/OCRL/PAFAH1B3/TM6SF2/LDLR/PDE3A/CHKA/TPP1/PPARD/UCP3/PLIN1/NAA40/MGST3/PLCXD1/PC/ACOX1/PLAGL2/PAFAH2/FABP6/PLA1A/HSPG2/CPNE7/GDPD5/ZFP69/TPRA1/CRK/LIPT1/CD36/SLC16A1/LACTB/LPIN2/BTN2A1/CPNE1/LPA/LRP2/APOL4/LIPG/GDPD4/LRP8
neurotransmitter secretion	neurotransmitter secretion	35	0.267627	0.891641	0.66735	9126	tags=57%, list=48%, signal=30%	DVL1/CASK/UNC13B/SYT1/PPFIA1/PPFIA4/STXBP1/BRSK1/GAD1/UNC13A/SNAP25/LIN7C/LIN7B/RAB3A/DNAJC5/PPT1/SNPH/SYN3/GRM4/SNAPIN
protein lipidation	protein lipidation	10	0.334976	0.863263	0.667474	6593	tags=40%, list=34%, signal=26%	UGCG/PIK3C3/ABCA1/PORCN
response to osmotic stress	response to osmotic stress	18	0.296212	0.874822	0.671057	2086	tags=22%, list=11%, signal=20%	EGFR/LRRC8A/MAP2K7/MARVELD3
deoxyribonuclease I activity	deoxyribonuclease I activity	5	0.410754	0.864331	0.672186	7161	tags=60%, list=37%, signal=38%	DNASE1/DICER1/DNASE1L1
protein phosphatase 1 binding	protein phosphatase 1 binding	18	0.295815	0.873651	0.672352	8895	tags=50%, list=46%, signal=27%	PPP1R9A/CDC5L/PHACTR4/SH3RF2/AKAP11/FER/STAU1/PPP1R15A/PHACTR3
U2 snRNP	U2 snRNP	20	-0.18467	-0.871456	0.672986	15615	tags=100%, list=82%, signal=18%	SF3A3/SF3B2/SF3A1/SNRPA1/HTATSF1/PHF5A/SF3A2/OVAAL/SNRPD1/SF3B5/SNRPN/SNRPD3/SF3B6/RBMX2/SNRPB/SNRPB2/SNRPG/SNRPE/SNRPD2
ribosomal small subunit export from nucleus	ribosomal small subunit export from nucleus	5	-0.341149	-0.846522	0.675616	1367	tags=60%, list=7%, signal=56%	NUP88/RAN/NPM1
DNA-(apurinic or apyrimidinic site) endonuclease activity	DNA-(apurinic or apyrimidinic site) endonuclease activity	10	-0.243834	-0.858815	0.677177	14481	tags=30%, list=76%, signal=7%	HMGA1/APEX1/NTHL1
cholesterol biosynthetic process	cholesterol biosynthetic process	40	0.262573	0.892444	0.679045	5837	tags=28%, list=30%, signal=19%	CYB5R3/CFTR/PRKAA1/DHCR24/PRKAA2/DHCR7/ARV1/PLPP6/APOA4/CYP51A1/LBR
protein sulfation	protein sulfation	5	-0.34063	-0.845234	0.679137	12627	tags=40%, list=66%, signal=14%	UST/HS3ST3B1
chromatin silencing at telomere	chromatin silencing at telomere	6	0.383885	0.85432	0.680385	8711	tags=50%, list=45%, signal=27%	RIF1/EZH1/DOT1L
DNA-dependent DNA replication	DNA-dependent DNA replication	22	0.283668	0.872495	0.680497	6231	tags=36%, list=33%, signal=25%	WRNIP1/POLG/PNKP/RFC4/POLD1/POLD4/RPA1/WDHD1
G1/S transition of mitotic cell cycle	G1/S transition of mitotic cell cycle	93	0.247605	0.918215	0.681186	11320	tags=60%, list=59%, signal=25%	ITGB1/ACVR1/RHOU/POLE/LATS1/CUL2/CUL5/ACVR1B/CUL4A/CDC6/ORC2/MCM8/RPA4/CUL4B/POLA1/MCM2/ORC1/RBBP8/CDK7/ORC6/PIAS1/RPA1/ORC4/CDC34/TRIM71/IQGAP3/GMNN/ORC5/CDK4/USP37/MCM3/MCM4/CUL3/HINFP/ID4/CDC7/CUL1/SKP2/KHDRBS1/CDK2/MCM10/POLA2/LATS2/CACUL1/RCC1/CDK3/INHBA/CDT1/MCM6/RB1/NASP/MCM5/BCAT1/RPA2/PHF8/CDC25A
oxysterol binding	oxysterol binding	5	-0.340003	-0.843679	0.681338	12639	tags=80%, list=66%, signal=27%	OSBPL5/RORA/RORC/GPR183
cation transport	cation transport	20	0.28689	0.86713	0.681503	10493	tags=65%, list=55%, signal=29%	P2RX4/SLC39A1/ANO6/ATP13A3/ANO10/CHRNB1/P2RX7/PIEZO2/TRPM3/PIEZO1/ATP10D/CHRNA1/MCOLN1
protein phosphatase type 1 complex	protein phosphatase type 1 complex	10	0.330552	0.851864	0.683737	12104	tags=70%, list=63%, signal=26%	PPP1R3B/PPP1R15B/NCK1/PPP1R15A/SHOC2/PPP1CB/PPP1R9B
copper ion binding	copper ion binding	48	0.256122	0.891008	0.684317	4799	tags=31%, list=25%, signal=23%	CP/GPC1/S100A13/LOXL4/P2RX4/F5/PAM/ADNP/AOC3/LOX/ATP7B/PRNP/LOXL1/APOA4/AOC2
nucleotide-excision repair, DNA incision, 5'-to lesion	nucleotide-excision repair, DNA incision, 5'-to lesion	36	0.263275	0.881685	0.684992	7635	tags=50%, list=40%, signal=30%	DDB1/GTF2H2/CUL4A/ERCC4/POLK/RFC4/CHD1L/POLD1/POLD3/CUL4B/POLD4/RPA1/ERCC1/PARP1/RBX1/GTF2H1/ERCC3/GTF2H3
ceramide metabolic process	ceramide metabolic process	18	0.292714	0.864491	0.685199	10878	tags=67%, list=57%, signal=29%	PPP2R1A/SGPL1/FUT3/ORMDL3/FUT6/CLN3/CERK/PLA2G15/CLN8/CERT1/ORMDL1/NSMAF
cellular iron ion homeostasis	cellular iron ion homeostasis	54	0.254001	0.895355	0.685357	3602	tags=24%, list=19%, signal=20%	CP/TFR2/FLVCR1/IREB2/TFRC/HFE/SLC11A2/CAND1/TF/SMAD4/SCARA5/ATP6V0A2/ATP13A2
granular component	granular component	5	0.405436	0.85314	0.68784	1611	tags=20%, list=8%, signal=18%	SURF6
adenosine to inosine editing	adenosine to inosine editing	5	0.404959	0.852138	0.688875	9306	tags=80%, list=49%, signal=41%	ADAR/METTL3/ADARB1/ADARB2
diacylglycerol kinase activity	diacylglycerol kinase activity	10	0.327883	0.844986	0.692618	10321	tags=70%, list=54%, signal=32%	DGKG/DGKH/DGKD/DGKE/DGKB/DGKQ/DGKI
gap junction	gap junction	14	0.30566	0.854721	0.69281	4350	tags=29%, list=23%, signal=22%	TJP1/SGSM3/SPECC1L/DBN1
spliceosomal complex	spliceosomal complex	83	0.246784	0.907148	0.693148	7837	tags=39%, list=41%, signal=23%	TFIP11/KHDC4/U2AF2/SUGP1/AAR2/DHX16/SNRNP200/SREK1/SNRNP70/CWC22/SCAF8/SF3B1/PRPF3/PTBP2/GPKOW/LGALS3/PRKRIP1/SF3A3/PPP1R8/AQR/CRNKL1/SF3B2/WAC/HNRNPR/RBM17/TTF2/SF3A1/HNRNPC/RBM28/RBMXL1/SF3B4/PRPF4
RNA methylation	RNA methylation	9	0.338722	0.846048	0.694849	10494	tags=67%, list=55%, signal=30%	BCDIN3D/RBM15/FTSJ3/METTL3/TRMT2A/RBM15B
translational termination	translational termination	7	-0.280028	-0.819797	0.696272	2008	tags=43%, list=10%, signal=38%	APEH/TRMT112/N6AMT1
chromatin silencing	chromatin silencing	20	0.283086	0.855632	0.696552	9806	tags=50%, list=51%, signal=24%	KCNQ1OT1/BMI1/KMT2D/MORF4L1/CDKN2B-AS1/MORF4L2/UBR2/EED/SIRT4/HDAC5
sulfur compound metabolic process	sulfur compound metabolic process	11	0.320887	0.845131	0.6981	10404	tags=64%, list=54%, signal=29%	CHST9/CHST3/CHST4/ARSG/PAX8/SUOX/GAL3ST4
Ras guanyl-nucleotide exchange factor activity	Ras guanyl-nucleotide exchange factor activity	15	0.298069	0.846064	0.705068	4459	tags=27%, list=23%, signal=20%	RAPGEF5/KNDC1/SOS1/RASGRF2
axonemal dynein complex	axonemal dynein complex	7	0.360065	0.836338	0.708731	11181	tags=71%, list=58%, signal=30%	WDR78/DNAH7/DNAH1/DNAH8/CCDC65
DNA replication factor A complex	DNA replication factor A complex	15	0.29694	0.842862	0.709025	6065	tags=40%, list=32%, signal=27%	PRPF19/CDC5L/HELB/RPA4/RPA1/PURB
cell aging	cell aging	25	0.269827	0.850754	0.710526	6917	tags=40%, list=36%, signal=26%	NUP62/DNAJA3/ICAM1/WRN/MTOR/NOX4/MNT/TBX2/ZMIZ1/BGLAP
spindle organization	spindle organization	16	0.291874	0.840154	0.713037	12036	tags=69%, list=63%, signal=26%	CEP72/ASPM/KIZ/TRIM36/CKAP5/AUNIP/TTK/KIF11/CHD3/UVRAG/NTMT1
blood circulation	blood circulation	32	0.26032	0.855228	0.714845	8234	tags=47%, list=43%, signal=27%	CYB5R3/F5/GUCY1A1/BDKRB2/TBC1D8/MTHFR/EPO/SERPING1/COL4A3/CHD7/AVPR1A/NFE2/ELN/STAT1/E2F4
regulation of transcription involved in G1/S transition of mitotic cell cycle	regulation of transcription involved in G1/S transition of mitotic cell cycle	22	0.274536	0.844407	0.715089	7305	tags=45%, list=38%, signal=28%	BRD4/CDC6/POLA1/TFDP2/ORC1/E2F6/E2F1/BACH1/NPAT/HINFP
DNA dealkylation involved in DNA repair	DNA dealkylation involved in DNA repair	10	0.321874	0.829498	0.715686	6587	tags=50%, list=34%, signal=33%	ASCC3/FTO/ASCC2/ASCC1/ALKBH1
prostaglandin biosynthetic process	prostaglandin biosynthetic process	11	0.315428	0.830755	0.715839	5311	tags=36%, list=28%, signal=26%	PTGIS/PTGS1/PRXL2B/EDN1
nuclear envelope lumen	nuclear envelope lumen	9	0.332851	0.831385	0.716016	10278	tags=56%, list=54%, signal=26%	IGF2R/PLAAT1/APP/BCHE/TUBB
primary amine oxidase activity	primary amine oxidase activity	6	0.372162	0.82823	0.716662	4799	tags=33%, list=25%, signal=25%	AOC3/AOC2
acetylcholine-gated channel complex	acetylcholine-gated channel complex	9	0.33244	0.830357	0.717545	10764	tags=89%, list=56%, signal=39%	STXBP5/CHRNA5/CHRNB1/CHRNA6/CHRFAM7A/CHRNA4/CHRNA1/CHRNB4
regulation of gluconeogenesis	regulation of gluconeogenesis	11	-0.228335	-0.838329	0.717563	866	tags=36%, list=5%, signal=35%	PDK2/SDHAF3/FBP1/GNMT
RNA polymerase I complex	RNA polymerase I complex	13	-0.21463	-0.840084	0.717636	1391	tags=46%, list=7%, signal=43%	POLR2F/POLR1E/ZNRD1/POLR2L/POLR1D/POLR2K
organelle organization	organelle organization	11	0.314466	0.828219	0.718242	12409	tags=91%, list=65%, signal=32%	ATP2A2/HPS3/HPS5/GORASP2/KIF5C/CHGA/KIF25/KIF4A/TOR1A/KIF3A
regulation of gene expression by genetic imprinting	regulation of gene expression by genetic imprinting	13	0.303753	0.832494	0.719338	12080	tags=77%, list=63%, signal=28%	DIRAS3/DNMT3A/BRCA1/CTCF/ARID4B/EED/PRMT7/KDM1B/ZFP57/ARID4A
synaptic transmission, cholinergic	synaptic transmission, cholinergic	17	0.285675	0.833642	0.720074	10764	tags=65%, list=56%, signal=28%	LYPD1/CHRM3/CHRNA10/RIC3/CHRNA5/CHRNB1/CHRNA6/CHRFAM7A/CHRNA4/CHRNA1/CHRNB4
leucine catabolic process	leucine catabolic process	5	-0.327987	-0.813862	0.723151	12869	tags=80%, list=67%, signal=26%	MCCC2/IVD/HMGCL/AUH
deoxyribonuclease activity	deoxyribonuclease activity	6	-0.297932	-0.805375	0.723606	957	tags=33%, list=5%, signal=32%	DNASE1L3/NME1
potassium ion transport	potassium ion transport	45	0.250541	0.864302	0.726682	10372	tags=56%, list=54%, signal=26%	KCNMB3/TSC1/KCNK1/KCNF1/KCNJ16/KCNA2/KCNG1/KCNJ3/KCND3/FXYD3/KCNS3/KCNK3/AQP1/NSF/KCNJ6/KCNAB3/VPS4B/KCNN2/CDK2/KCNK9/KCNJ12/KCNIP2/KCNC4/KCNMB4/KCNMB2
phosphatidylinositol phospholipase C activity	phosphatidylinositol phospholipase C activity	23	0.269964	0.837613	0.726687	10197	tags=57%, list=53%, signal=26%	PLCE1/PLCD3/BDKRB2/PLCB3/CHRM3/PLCG1/GDPD5/EDNRA/PLCB4/PLCB1/CASR/F2RL2/PLCD4
AT DNA binding	AT DNA binding	7	0.354407	0.823197	0.727684	5676	tags=29%, list=30%, signal=20%	KMT2A/HMGA2
muscle myosin complex	muscle myosin complex	8	0.337234	0.816059	0.729691	2506	tags=25%, list=13%, signal=22%	MYH4/MYL9
fructose 6-phosphate metabolic process	fructose 6-phosphate metabolic process	8	0.336847	0.815122	0.730645	5108	tags=50%, list=27%, signal=37%	GFPT1/PFKP/NFE2L1/PFKM
mitotic spindle assembly checkpoint	mitotic spindle assembly checkpoint	21	0.271999	0.82926	0.732438	10380	tags=62%, list=54%, signal=28%	TPR/KLHL22/APC/CENPF/ATM/SPDL1/ZW10/TRIP13/BUB1B/IK/ZNF207/TTK/BUB1
hemostasis	hemostasis	7	0.352329	0.818369	0.735388	3279	tags=29%, list=17%, signal=24%	HPS4/GPI
vacuolar acidification	vacuolar acidification	12	0.303254	0.814819	0.736652	7179	tags=42%, list=37%, signal=26%	ATP6V0A1/DMXL2/ATP6V0A2/DMXL1/ATP6V0D2
transcription factor binding	transcription factor binding	303	0.234327	0.932425	0.737026	8040	tags=43%, list=42%, signal=25%	GATA6/MEIS2/ZNF653/EPAS1/PPARA/KCTD1/SALL4/TDG/TBL1X/TAF1/RBFOX2/SMAD3/GATA4/TFCP2/PPP1R13L/ZEB1/ARNT/TBP/GTF2A1/NFIA/THRB/NR1H4/MED19/NIF3L1/SP1/TCF12/UBXN7/PPRC1/SMAD2/NR0B2/PIAS2/RBL1/PDX1/HDAC2/TRIM11/RCOR2/MED25/FOXA2/CDK13/CENPF/RCOR3/KEAP1/TAF4/PAX6/IGHMBP2/SETD1A/BRF2/MLXIPL/TCF3/DAXX/EP300/SMARCD3/HDAC1/KAT2A/NUCKS1/KDM1A/PDCD11/FOXO6/CDK9/KAT6B/PPP1R13B/PPARD/HDAC11/SIX2/RARB/TAF4B/TRIM…
monocarboxylic acid transmembrane transporter activity	monocarboxylic acid transmembrane transporter activity	12	0.302614	0.813097	0.738575	8158	tags=50%, list=43%, signal=29%	SLC16A9/SLC16A3/SLC16A8/SLC16A7/SLC16A2/SLC16A1
GPI anchor biosynthetic process	GPI anchor biosynthetic process	21	0.26989	0.822831	0.740753	11227	tags=76%, list=59%, signal=32%	PIGU/PIGN/PIGB/PIGL/PGAP3/PIGG/PIGH/PIGV/PIGO/MPPE1/DPM1/PIGA/PGAP2/PIGC/DPM2/DPM3
cellular copper ion homeostasis	cellular copper ion homeostasis	13	0.297199	0.814534	0.743174	4953	tags=38%, list=26%, signal=29%	SLC31A1/ARF1/ATP7B/PRNP/COX19
ribosomal large subunit export from nucleus	ribosomal large subunit export from nucleus	8	0.332416	0.8044	0.743767	4388	tags=25%, list=23%, signal=19%	NMD3/XPO1
ganglioside catabolic process	ganglioside catabolic process	5	0.386619	0.813545	0.743984	3303	tags=40%, list=17%, signal=33%	NEU1/HEXB
lactation	lactation	38	0.250233	0.844322	0.745683	4239	tags=29%, list=22%, signal=23%	VEGFA/PRLR/DDR1/CAD/PAM/OXTR/UMPS/ATP7B/HK2/KALRN/SLC6A3
cGMP biosynthetic process	cGMP biosynthetic process	9	0.32257	0.805704	0.747413	8263	tags=44%, list=43%, signal=25%	GUCY2C/GUCY1A1/GUCY2D/NPR2
ATPase activator activity	ATPase activator activity	21	0.267214	0.814673	0.749813	9794	tags=57%, list=51%, signal=28%	DNAJC1/ATP1B1/DNAJC10/DNAJC24/DNAJB2/RAB3A/TOR1AIP1/DNAJB4/GTF2H4/HSCB/TOR1AIP2/DNAJB1
protein quality control for misfolded or incompletely synthesized proteins	protein quality control for misfolded or incompletely synthesized proteins	11	0.305388	0.804311	0.751316	2365	tags=27%, list=12%, signal=24%	LONP2/LONP1/OMA1
temperature homeostasis	temperature homeostasis	11	0.304556	0.80212	0.754177	10917	tags=73%, list=57%, signal=31%	NAPEPLD/HCRT/FTO/ADORA1/PPARGC1A/ARRDC3/FOXO1/STAT3
striated muscle thin filament	striated muscle thin filament	15	0.283363	0.804322	0.754425	4218	tags=27%, list=22%, signal=21%	TNNT2/TMOD3/OBSL1/FHOD3
regulation of translational initiation	regulation of translational initiation	28	0.255551	0.820928	0.755433	2476	tags=25%, list=13%, signal=22%	EIF4G1/EIF4G3/EIF5B/EIF3B/DDX1/EIF4A2/NCBP2
glycogen metabolic process	glycogen metabolic process	25	0.25879	0.815955	0.756238	5615	tags=32%, list=29%, signal=23%	PHKA1/PPP1R3B/GSK3A/GBE1/IL6ST/PPP1R3D/STK40/LEPR
feeding behavior	feeding behavior	10	0.309368	0.79727	0.756747	1115	tags=20%, list=6%, signal=19%	ADM2/GIGYF2
cardiac ventricle formation	cardiac ventricle formation	5	0.382827	0.805565	0.756921	500	tags=20%, list=3%, signal=19%	SOX4
fatty-acyl-CoA binding	fatty-acyl-CoA binding	19	0.271165	0.809537	0.757729	2989	tags=21%, list=16%, signal=18%	ACBD3/SOAT1/ACOT11/ACBD5
adult heart development	adult heart development	10	0.308417	0.794819	0.759054	11980	tags=70%, list=63%, signal=26%	MYH10/CHD7/MEF2D/ADRA1A/APLNR/TCAP/NKX2-5
PCAF complex	PCAF complex	5	-0.317643	-0.788194	0.761444	13067	tags=60%, list=68%, signal=19%	KAT2B/TAF9/TAF10
ATP transmembrane transporter activity	ATP transmembrane transporter activity	5	0.381016	0.801755	0.762225	4552	tags=40%, list=24%, signal=30%	SLC25A24/SLC25A17
adenylate cyclase binding	adenylate cyclase binding	11	0.301834	0.794951	0.763676	6324	tags=36%, list=33%, signal=24%	ADCY5/AKAP12/AKAP6/RAF1
endopeptidase activity	endopeptidase activity	72	0.237356	0.861397	0.76431	7849	tags=47%, list=41%, signal=28%	NCSTN/ADAM10/MMP14/ECE1/APH1B/PCSK6/FURIN/RHBDD1/TMEM59/PCSK5/CAPN7/PSMD2/PSEN2/RCE1/ATG4B/NAPSA/PREP/TPP1/ADAM17/PSMD1/APH1A/BACE1/MMP1/PSEN1/ACE/TRAPPC12/IDE/KDM8/TRABD2A/PSMA4/PIDD1/FAP/SENP1/MMP12
negative regulation of protein kinase activity	negative regulation of protein kinase activity	66	0.237208	0.853694	0.765569	6508	tags=33%, list=34%, signal=22%	CEACAM1/LRP6/WWTR1/TRIM27/CEP85/EPHA1/DVL1/DNAJC3/NF2/PPM1F/TESC/GSKIP/TSC2/DUSP19/PRKRIP1/SPRED1/GMFB/GNAQ/NF1/PAK2/MLLT1/TAOK3
actin monomer binding	actin monomer binding	25	0.255855	0.806702	0.766723	6999	tags=40%, list=37%, signal=25%	MTSS2/COBL/LIMA1/TWF1/PFN4/ABL1/ABITRAM/MRTFA/ABL2/PRKCE
ribosome	ribosome	20	0.264235	0.798657	0.767211	6640	tags=45%, list=35%, signal=29%	RRBP1/CANX/GCN1/HSPA14/ABCF1/LINC01004/DNAJC21/METTL17/PTCD3
complement activation	complement activation	44	0.241789	0.831873	0.769223	4160	tags=27%, list=22%, signal=21%	CLU/C2/C3/C4B/C1R/CFH/C7/C4A/C8A/C6/C1S/MASP1
U12-type spliceosomal complex	U12-type spliceosomal complex	26	0.253831	0.806215	0.770461	8501	tags=38%, list=44%, signal=21%	RBM41/RNPC3/SF3B1/PDCD7/DHX15/SF3B2/SF3B4/SNRNP48/SF3B3/ZMAT5
nucleobase-containing compound metabolic process	nucleobase-containing compound metabolic process	31	0.24779	0.810858	0.771626	5088	tags=26%, list=27%, signal=19%	GDA/SLC29A2/BPNT1/REXO2/SRBD1/POLR3H/SLC29A1/SLC28A2
Toll signaling pathway	Toll signaling pathway	6	0.354598	0.789141	0.771704	12359	tags=100%, list=65%, signal=35%	PELI3/PELI2/PELI1/TRAF3/PALM3/MYD88
cAMP-dependent protein kinase inhibitor activity	cAMP-dependent protein kinase inhibitor activity	8	0.324242	0.784619	0.772158	4681	tags=25%, list=24%, signal=19%	PRKAR2A/PKIB
triglyceride lipase activity	triglyceride lipase activity	13	0.28936	0.793049	0.772605	4318	tags=23%, list=23%, signal=18%	CES3/AADAC/PNPLA2
adenylate cyclase-modulating G protein-coupled receptor signaling pathway	adenylate cyclase-modulating G protein-coupled receptor signaling pathway	35	0.244493	0.814568	0.773212	9854	tags=43%, list=51%, signal=21%	GNAZ/GNA11/CACNA1D/WASF2/GLP2R/ADRA1D/GNA12/GNAQ/CNR1/ADRA2A/PRKACB/GCGR/GNA14/ADRA1A/CCR3
G protein-coupled receptor binding	G protein-coupled receptor binding	54	0.236122	0.832331	0.777632	6522	tags=33%, list=34%, signal=22%	GNAZ/TULP3/USP33/GNA11/GPRC5B/ARHGEF11/PICK1/ARHGEF12/TUB/USP20/ITGB4/NPFF/S1PR2/PSAP/UTS2B/GNA12/GNAQ/ADORA1
galactose metabolic process	galactose metabolic process	7	-0.261011	-0.764124	0.782895	54	tags=29%, list=0%, signal=29%	GALT/GALK1
inactivation of MAPK activity	inactivation of MAPK activity	24	0.254336	0.795961	0.783163	5914	tags=42%, list=31%, signal=29%	PPP2R1A/DUSP6/RGS3/DUSP8/DUSP18/DUSP4/SPRED2/SPRED1/SPRED3/DUSP16
phospholipid transporter activity	phospholipid transporter activity	16	-0.1873	-0.79965	0.783784	490	tags=19%, list=3%, signal=18%	APOA1/PCTP/STARD10
sphingosine-1-phosphate receptor signaling pathway	sphingosine-1-phosphate receptor signaling pathway	9	0.307725	0.768626	0.789158	7248	tags=44%, list=38%, signal=28%	SPHK2/S1PR3/S1PR2/EZR
neurotransmitter uptake	neurotransmitter uptake	9	0.307687	0.768531	0.789276	5336	tags=44%, list=28%, signal=32%	SLC38A1/SLC6A9/SLC6A3/SNAP25
nucleocytoplasmic transport	nucleocytoplasmic transport	20	0.25775	0.779056	0.790052	6800	tags=40%, list=36%, signal=26%	NUP205/RSRC1/FBXO22/ANKRD54/XPO1/NUP62CL/AAAS/CITED1
glutamate receptor activity	glutamate receptor activity	5	0.370357	0.779325	0.790298	12057	tags=100%, list=63%, signal=37%	GRIK4/GRM4/GRM8/GRID1/GRIK1
organic acid metabolic process	organic acid metabolic process	14	0.275309	0.76985	0.792367	6116	tags=43%, list=32%, signal=29%	CYP2S1/CYP2B6/CYP2C8/CYP2C19/CYP2C18/CYP2R1
glutamate biosynthetic process	glutamate biosynthetic process	6	-0.279572	-0.755742	0.797311	13796	tags=33%, list=72%, signal=9%	GLS2/GLUD1
phospholipase C-activating G protein-coupled receptor signaling pathway	phospholipase C-activating G protein-coupled receptor signaling pathway	33	0.240729	0.794785	0.797737	464	tags=9%, list=2%, signal=9%	AGT/PLCE1/AGTR1
cardiac ventricle morphogenesis	cardiac ventricle morphogenesis	8	0.315262	0.762889	0.799117	9160	tags=50%, list=48%, signal=26%	GATA4/HEYL/HEY1/NOTCH1
leukotriene metabolic process	leukotriene metabolic process	13	-0.199452	-0.780676	0.800188	1734	tags=23%, list=9%, signal=21%	CYP4A11/ALOX5AP/PTGR1
integral component of peroxisomal membrane	integral component of peroxisomal membrane	15	0.269399	0.764687	0.800264	5626	tags=33%, list=29%, signal=24%	PEX26/PEX13/PEX3/SLC25A17/PEX11B
phototransduction, visible light	phototransduction, visible light	5	0.365437	0.768973	0.803234	883	tags=20%, list=5%, signal=19%	GNA11
DNA clamp loader activity	DNA clamp loader activity	9	0.302387	0.755292	0.805621	13271	tags=89%, list=69%, signal=27%	RFC4/RAD17/CHTF18/RFC2/CHTF8/RFC5/RFC3/RFC1
mitotic sister chromatid segregation	mitotic sister chromatid segregation	31	0.238685	0.781065	0.807197	11712	tags=61%, list=61%, signal=24%	TUBG2/KLHL22/SMC1A/MSTO1/SMC4/DSN1/HIRA/ZW10/INO80/CDCA8/ZNF207/NSL1/KIF18A/KIF25/NEK2/INCENP/KIFC1/PLK1/NUSAP1
DNA metabolic process	DNA metabolic process	21	0.250784	0.764581	0.808656	7550	tags=48%, list=39%, signal=29%	DNASE2/MAP1S/POLG/WRN/MYO18A/MMS19/DNASE1L1/RECQL5/TOPBP1/TEFM
DNA ligation	DNA ligation	7	-0.253719	-0.742777	0.811404	18	tags=14%, list=0%, signal=14%	MGMT
spindle	spindle	116	0.22712	0.856918	0.811506	4151	tags=24%, list=22%, signal=19%	SEPTIN2/HAUS5/CSPP1/MTUS1/TUBG2/MID1/KLHL42/MYH10/DIDO1/MAP1S/SPIN1/MICAL3/NSUN2/CEP350/SPICE1/HAUS6/CLTC/PRPF19/SNCG/EVI5/MYH9/CENPF/SPECC1L/ANKRD53/PTP4A1/SPAST/DCTN1/AURKC
neurotransmitter:sodium symporter activity	neurotransmitter:sodium symporter activity	7	0.326519	0.75842	0.811568	6598	tags=57%, list=34%, signal=37%	SLC6A8/SLC6A15/SLC6A3/SLC6A19
enzyme inhibitor activity	enzyme inhibitor activity	27	0.240937	0.769478	0.812063	10109	tags=52%, list=53%, signal=25%	FRY/ANGPTL4/PPP1R12B/CCAR2/SCG5/PPP1R12C/WDTC1/HSPBP1/UGT1A1/DTX3L/NOTCH1/APBA3/CABP1/PPP1R12A
activation of MAPKKK activity	activation of MAPKKK activity	11	0.283313	0.746172	0.813802	4441	tags=27%, list=23%, signal=21%	MAP4K3/TAB1/DAB2IP
peroxisomal membrane	peroxisomal membrane	56	0.227845	0.806199	0.813961	8573	tags=46%, list=45%, signal=26%	ACSL3/PEX5/PEX26/MAVS/ABCD3/ARF1/ACSL4/PEX13/TMEM135/ACBD5/GNPAT/PEX3/MPV17/SLC25A17/SYT7/PEX11B/ACOX1/AGPS/PEX10/ABCD4/FNDC5/TMEM35A/HMGCR/PEX1/PEX12/ATAD1
SNAP receptor activity	SNAP receptor activity	30	0.237572	0.772648	0.815106	10031	tags=67%, list=52%, signal=32%	BET1L/SEC22B/STX5/TSNARE1/STX6/BET1/SNAP25/STX3/STX16/YKT6/STX10/BNIP1/SNAP47/STX2/STX18/SNAP29/STX17/STX7/STX1A/GOSR2
excretion	excretion	22	0.246725	0.758867	0.815789	6139	tags=36%, list=32%, signal=25%	CLCN5/KIRREL1/NEDD4L/CLDN16/AMN/NPHP1/GUCA2B/NFAT5
respiratory gaseous exchange by respiratory system	respiratory gaseous exchange by respiratory system	23	0.245018	0.760212	0.81751	835	tags=13%, list=4%, signal=12%	MAN2A1/MAN1A2/TAS2R4
methyltransferase activity	methyltransferase activity	42	0.230568	0.788015	0.819302	6824	tags=38%, list=36%, signal=25%	NSUN3/NSUN2/FAM86B1/SMYD5/EEF1AKNMT/PRDM10/PRDM4/EHMT1/BUD23/SMYD4/ECE2/NSUN4/CIAPIN1/PRDM15/METTL17/PRDM11
endodeoxyribonuclease activity	endodeoxyribonuclease activity	7	0.32321	0.750733	0.820739	10774	tags=86%, list=56%, signal=37%	MRE11/ERCC4/MBD4/APLF/ERCC5/ZRANB3
lamin filament	lamin filament	5	-0.301135	-0.747232	0.823944	2239	tags=60%, list=12%, signal=53%	NARF/LMNB1/EIF6
mRNA cleavage factor complex	mRNA cleavage factor complex	5	-0.301134	-0.747228	0.823944	13383	tags=100%, list=70%, signal=30%	CLP1/CPSF6/PCF11/NUDT21
response to nutrient	response to nutrient	59	0.225456	0.801828	0.825168	6816	tags=37%, list=36%, signal=24%	ACSL3/TNFRSF11B/C2/CCL28/AACS/ADIPOR2/SLC27A4/ACSL4/PKM/GNPAT/MTOR/UCP3/POR/AGL/ERCC1/GIPR/ABCA1/ARSB/LDHA/SLC6A19/CNR1/APAF1
glomerular filtration	glomerular filtration	11	0.278706	0.734036	0.82536	8576	tags=45%, list=45%, signal=25%	MYO1E/SULF1/IGHA2/MCAM/XPNPEP3
aminopeptidase activity	aminopeptidase activity	28	0.237286	0.762253	0.826141	9539	tags=54%, list=50%, signal=27%	ANPEP/TRHDE/NPEPPS/ERAP2/CTSV/AOPEP/NPEPL1/BLMH/KDM8/XPNPEP1/DPP9/XPNPEP3/LNPEP/XPNPEP2/METAP2
purine nucleotide catabolic process	purine nucleotide catabolic process	10	0.285304	0.735254	0.828143	133	tags=10%, list=1%, signal=10%	GDA
protein deacetylation	protein deacetylation	11	0.276152	0.727312	0.831426	9806	tags=55%, list=51%, signal=27%	SIN3A/HDAC1/HDAC6/HDAC4/HDAC10/HDAC5
microtubule depolymerization	microtubule depolymerization	13	0.266956	0.731645	0.832475	13677	tags=92%, list=71%, signal=26%	NCKAP5/CKAP5/STMND1/KIF24/NCKAP5L/KIF2C/KIF18A/KIF2A/KIF18B/STMN2/STMN3/KATNB1
lipopolysaccharide binding	lipopolysaccharide binding	24	0.238811	0.747376	0.833316	4760	tags=21%, list=25%, signal=16%	SCARB1/DROSHA/SFTPD/LBP/ZRANB2
RNA polymerase II activity	RNA polymerase II activity	11	-0.206415	-0.757851	0.833861	1297	tags=27%, list=7%, signal=25%	POLR2L/POLR2J/POLR2K
regulation of actin polymerization or depolymerization	regulation of actin polymerization or depolymerization	7	0.317545	0.737575	0.835779	857	tags=14%, list=4%, signal=14%	ARHGAP35
alpha DNA polymerase:primase complex	alpha DNA polymerase:primase complex	5	0.352962	0.742721	0.83674	9511	tags=60%, list=50%, signal=30%	POLA1/MCM3/POLA2
tRNA splicing, via endonucleolytic cleavage and ligation	tRNA splicing, via endonucleolytic cleavage and ligation	15	0.257908	0.73207	0.836759	4569	tags=33%, list=24%, signal=25%	DDX1/FAM98B/CPSF1/TSEN34/RTCB
G protein-coupled serotonin receptor activity	G protein-coupled serotonin receptor activity	8	0.302059	0.730941	0.837051	8530	tags=38%, list=45%, signal=21%	DRD4/CHRM3/HTR1D
glycolytic process	glycolytic process	27	0.233737	0.746483	0.837212	6541	tags=30%, list=34%, signal=20%	HKDC1/PKM/GPI/PFKFB2/HK2/PFKM/LDHA/PGK1
eukaryotic translation initiation factor 2B complex	eukaryotic translation initiation factor 2B complex	6	-0.270637	-0.731591	0.838645	13967	tags=100%, list=73%, signal=27%	EIF2B4/EIF2B1/EIF2B3/EIF2B2/EIF2S1
single-stranded RNA binding	single-stranded RNA binding	40	0.225736	0.767241	0.839829	7348	tags=35%, list=38%, signal=22%	CBX6/LONP1/TARDBP/EXOSC10/AGO3/AGO1/DDX11/ZFR/CBX4/AGO2/LSM14A/HNRNPU/DHX9/AGO4
iron ion binding	iron ion binding	106	0.222003	0.831823	0.84004	4010	tags=26%, list=21%, signal=21%	PLOD2/PLOD3/PLOD1/P3H1/CALR/TET1/P4HA2/CYP4F12/PTGIS/SCD/TYW5/CYP26B1/OGFOD1/MELTF/CYP4F3/CYP39A1/CYP3A5/EGLN3/ACO2/CYP2S1/CYP2B6/CYP21A2/CYP2C8/CYP2C19/TPH1/CYP4V2/DOHH/CYP20A1
N-terminal protein amino acid acetylation	N-terminal protein amino acid acetylation	7	-0.245536	-0.718819	0.843202	92	tags=29%, list=0%, signal=28%	NAA60/NAA10
cell communication	cell communication	16	0.251999	0.725376	0.845263	6278	tags=44%, list=33%, signal=29%	FRAS1/KREMEN1/SNTG1/FREM2/NRG1/TRIP10/NF1
L-serine catabolic process	L-serine catabolic process	5	-0.294996	-0.731997	0.845951	2613	tags=60%, list=14%, signal=52%	SDSL/SDS/SHMT1
retrograde axonal transport	retrograde axonal transport	9	0.287712	0.718637	0.84666	120	tags=11%, list=1%, signal=11%	DST
neuron cell-cell adhesion	neuron cell-cell adhesion	11	0.270645	0.712807	0.847906	9180	tags=55%, list=48%, signal=28%	NLGN1/NRXN3/RET/NLGN3/NLGN2/NLGN4Y
tyrosine phosphorylation of STAT protein	tyrosine phosphorylation of STAT protein	7	0.311885	0.724428	0.850942	9167	tags=57%, list=48%, signal=30%	PTK6/LIF/FER/JAK2
annulate lamellae	annulate lamellae	5	0.347228	0.730655	0.85097	5827	tags=60%, list=30%, signal=42%	NUP62/XPO1/BICD2
SAGA complex	SAGA complex	13	-0.191094	-0.747962	0.851782	13067	tags=38%, list=68%, signal=12%	TAF12/TAF9B/TAF9/ENY2/SGF29
centrosome cycle	centrosome cycle	39	0.221694	0.751126	0.852665	10378	tags=64%, list=54%, signal=29%	HAUS5/PCM1/NUP62/XRCC2/HAUS6/PARD6B/GOLGA2/CROCC/CEP68/CEP120/HAUS3/BBS4/BRCA1/TUBE1/CKAP5/SLC16A1/SDCCAG8/HAUS8/FES/HAUS2/HEPACAM2/SSX2IP/CDK5RAP2/PPP1R12A/PCLAF
troponin complex	troponin complex	6	0.325683	0.724794	0.854891	10058	tags=67%, list=53%, signal=32%	TNNT2/TNNT1/TNNI3/TNNC1
Mo-molybdopterin cofactor biosynthetic process	Mo-molybdopterin cofactor biosynthetic process	6	-0.265845	-0.718636	0.855578	1694	tags=50%, list=9%, signal=46%	GPHN/NFS1/MOCS2
adenylate cyclase-activating G protein-coupled receptor signaling pathway	adenylate cyclase-activating G protein-coupled receptor signaling pathway	67	0.217734	0.78446	0.858133	9580	tags=45%, list=50%, signal=22%	ADCY5/ADGRG2/ADM2/LGR4/ADCY6/GLP1R/ADGRG6/ADCY9/PTGER1/CALCB/ADGRL2/ADM/ADCY1/MC1R/ABCA1/GPR161/GNAQ/CALCA/ADGRL1/PTGER3/ADGRD1/TBXA2R/ADGRB2/ADRA2A/PTHLH/GCGR/IAPP/CALCR/GHRHR/PTGFR
apoptotic DNA fragmentation	apoptotic DNA fragmentation	15	0.248784	0.706171	0.860723	7122	tags=40%, list=37%, signal=25%	DNASE2/FOXL2/KPNB1/EXOG/DFFA/DICER1
U2-type spliceosomal complex	U2-type spliceosomal complex	6	0.321236	0.714897	0.865274	12055	tags=83%, list=63%, signal=31%	PRPF31/SF3A1/BUD13/HTATSF1/RNF113A
exosome (RNase complex)	exosome (RNase complex)	17	0.240345	0.701362	0.869976	5702	tags=24%, list=30%, signal=17%	EXOSC10/MTREX/DIS3/KHSRP
pre-replicative complex assembly involved in nuclear cell cycle DNA replication	pre-replicative complex assembly involved in nuclear cell cycle DNA replication	7	0.303446	0.704827	0.870262	11027	tags=71%, list=58%, signal=30%	MCM2/MCM3/MCM4/MCM6/MCM5
U1 snRNP	U1 snRNP	19	0.235234	0.702269	0.871511	8899	tags=37%, list=46%, signal=20%	SNRNP70/PRPF40B/PRPF40A/LUC7L3/WEE2-AS1/LUC7L2/PRPF39
glutamate metabolic process	glutamate metabolic process	13	0.252873	0.693047	0.872426	336	tags=8%, list=2%, signal=8%	ALDH18A1
endoribonuclease activity	endoribonuclease activity	21	0.229571	0.699908	0.87496	3663	tags=24%, list=19%, signal=19%	PIWIL2/TSN/AGO3/TSNAX/SND1
mitochondrial transcription	mitochondrial transcription	10	0.267135	0.68843	0.875548	7550	tags=40%, list=39%, signal=24%	POLRMT/TFAM/FOXO3/TEFM
single strand break repair	single strand break repair	6	0.316221	0.703735	0.876783	12841	tags=83%, list=67%, signal=27%	LIG4/XRCC1/APLF/APTX/TDP1
adrenergic receptor activity	adrenergic receptor activity	8	-0.226878	-0.709523	0.879555	14805	tags=50%, list=77%, signal=11%	ADRB1/ADRA2C/ADRA1B/ADRB2
cAMP-dependent protein kinase complex	cAMP-dependent protein kinase complex	9	0.273702	0.683644	0.881468	8603	tags=44%, list=45%, signal=24%	PRKAR2A/PRKG1/PRKACB/PRKACA
transcription cofactor binding	transcription cofactor binding	6	0.312782	0.696081	0.884163	7229	tags=50%, list=38%, signal=31%	CHD6/MAFK/FOXO3
hyalurononglucosaminidase activity	hyalurononglucosaminidase activity	6	0.310559	0.691136	0.888917	11871	tags=83%, list=62%, signal=32%	HYAL2/HYAL1/CEMIP2/CEMIP/OGA
phospholipase inhibitor activity	phospholipase inhibitor activity	5	0.328543	0.691338	0.889651	4309	tags=40%, list=23%, signal=31%	ANXA4/ANXA5
RNA polymerase II, core complex	RNA polymerase II, core complex	15	-0.173544	-0.722756	0.890608	1558	tags=27%, list=8%, signal=25%	POLR2I/POLR2L/POLR2J/POLR2K
neuron-neuron synaptic transmission	neuron-neuron synaptic transmission	7	0.292754	0.679992	0.891294	10489	tags=57%, list=55%, signal=26%	ARID1B/KIF1B/DLGAP2/TMOD2
nucleotide-excision repair, preincision complex assembly	nucleotide-excision repair, preincision complex assembly	28	0.214588	0.689339	0.893314	8731	tags=50%, list=46%, signal=27%	DDB1/GTF2H2/CUL4A/CHD1L/CUL4B/CDK7/RPA1/PARP1/RBX1/GTF2H1/ERCC3/GTF2H3/GTF2H4/ERCC2
protein kinase inhibitor activity	protein kinase inhibitor activity	26	0.214426	0.681056	0.894429	6508	tags=35%, list=34%, signal=23%	DNAJC3/MAPK8IP1/TESC/GSKIP/DUSP19/PRKRIP1/SH3BP5L/GMFB/TAOK3
interleukin-6 receptor binding	interleukin-6 receptor binding	6	0.308288	0.686081	0.894546	4282	tags=33%, list=22%, signal=26%	IL6ST/ADAM17
ribonuclease P activity	ribonuclease P activity	11	0.250843	0.660654	0.897002	14233	tags=82%, list=74%, signal=21%	RPP25/RPP14/RPP38/POP1/RPP21/POP4/RPP30/POP7/RPP40
isocitrate metabolic process	isocitrate metabolic process	6	0.306771	0.682705	0.897548	5760	tags=50%, list=30%, signal=35%	IDH1/ACO2/IDH3A
motor neuron axon guidance	motor neuron axon guidance	16	0.229711	0.66122	0.899792	1855	tags=12%, list=10%, signal=11%	ALCAM/ERBB2
RNA polymerase I activity	RNA polymerase I activity	12	0.243487	0.654229	0.903167	3593	tags=25%, list=19%, signal=20%	CD3EAP/POLR1A/POLR1C
establishment of mitotic spindle orientation	establishment of mitotic spindle orientation	28	0.210435	0.675996	0.904232	11546	tags=61%, list=60%, signal=24%	MISP/PAX6/DCTN1/GPSM2/SPDL1/ZW10/MCPH1/HTT/NUMA1/SPRY2/SAPCD2/DYNLT1/CDK5RAP2/ARHGEF2/SPRY1/CENPA/PLK1
hormone activity	hormone activity	52	0.203895	0.715018	0.904776	7487	tags=37%, list=39%, signal=22%	AGT/COPA/ADM2/INHBE/NMB/FBN1/EPO/INHA/STC2/INHBB/GNRH2/ADM/EDN1/UTS2B/GNRH1/CALCA/FNDC5/CGA/C1QTNF12
UTP biosynthetic process	UTP biosynthetic process	8	0.271847	0.657832	0.905046	5514	tags=38%, list=29%, signal=27%	CAD/NME5/NME6
cell recognition	cell recognition	11	0.246299	0.648686	0.905241	4675	tags=27%, list=24%, signal=21%	CSGALNACT1/LAMA5/VCAN
cell	cell	67	0.203434	0.73294	0.906762	6608	tags=37%, list=35%, signal=25%	TBC1D8B/SLC12A8/CCL28/DNAJC16/CRCP/EVI5L/ZNF35/TBC1D8/ATP13A3/TBC1D9B/LDLR/TMX2/VPS13D/TBC1D12/CALCB/RABL3/TMX4/LTBP2/RUNDC1/TOM1L2/TBC1D22A/TBC1D22B/HEATR3/FAM20A/CALCA
muscle contraction	muscle contraction	81	0.203078	0.745101	0.912534	5850	tags=28%, list=31%, signal=20%	ITGB5/MYLK/SORBS1/CACNA1H/MYH4/SLC6A8/VCL/ITGA1/TNNT2/OXTR/MYL9/TMOD3/OBSL1/SLMAP/CALD1/PXN/TNNT1/TPM2/TRDN/SSPN/ASPH/UTRN/TPM1
gastrulation	gastrulation	16	0.222745	0.641167	0.91378	7147	tags=44%, list=37%, signal=27%	EXT1/SMAD2/POGLUT1/ARFRP1/HIRA/MESP1/CUL3
structural constituent of ribosome	structural constituent of ribosome	6	-0.246303	-0.665811	0.914841	2149	tags=50%, list=11%, signal=44%	RSL24D1/DAP3/UBA52
lactate metabolic process	lactate metabolic process	5	0.316466	0.665924	0.915653	6152	tags=40%, list=32%, signal=27%	PFKFB2/LDHA
vesicle fusion	vesicle fusion	28	0.204965	0.658424	0.916086	9796	tags=57%, list=51%, signal=28%	STX5/CAV2/EEA1/TSNARE1/STX6/SNAP25/STX3/C2CD5/STX16/STX10/SNAP47/STX2/SNAP29/STX17/STX7/STX1A
aging	aging	140	0.207154	0.791852	0.916883	7229	tags=34%, list=38%, signal=21%	RPN2/PPP1R9A/CANX/AGT/SLC12A2/CCN2/DAG1/CLDN1/NAPEPLD/SREBF1/MMP7/LONP1/SCAP/MBD1/SIN3A/LRP1/CTNNA1/TIMP1/TGFB3/POLG/EPO/WRN/SERPING1/CARM1/SLC6A3/MBD3/UCP3/MAPK1/P2RY1/ADM/EIF2B5/LOXL2/KYNU/COL4A2/CASP2/TSPO/AMFR/RELA/GNRH1/PDGFRB/PDE4D/CX3CL1/CNR1/APAF1/ATP2B1/FOXO4/DNMT3A/FOXO3
collagen trimer	collagen trimer	40	0.197494	0.671248	0.919098	4947	tags=28%, list=26%, signal=20%	COL5A2/COL24A1/CTHRC1/C1QTNF6/LOX/SFTPD/C1QTNF1/C1QTNF2/GLDN/COLQ/COL26A1
NADH metabolic process	NADH metabolic process	6	0.292259	0.650409	0.920565	5566	tags=50%, list=29%, signal=35%	NUDT12/NUDT17/MDH1B
mRNA cleavage	mRNA cleavage	8	-0.215697	-0.674553	0.920939	15019	tags=75%, list=78%, signal=16%	ERN1/CPSF3/RNASE4/PCF11/POLR2I/ZNRD1
binding of sperm to zona pellucida	binding of sperm to zona pellucida	22	0.208062	0.63995	0.921902	11564	tags=59%, list=60%, signal=23%	CLGN/UBAP2L/ATP8B3/ZP3/CRISP1/CCT5/B4GALT1/SPA17/POMZP3/OVGP1/PCSK4/TCP1/CCT2
calcium channel regulator activity	calcium channel regulator activity	23	0.204695	0.635102	0.922273	8019	tags=39%, list=42%, signal=23%	TSPAN13/STIM1/CRISP1/INAFM1/PRKG1/CACNG8/STIM2/GNB2/INAFM2
actin cortical patch assembly	actin cortical patch assembly	6	0.289057	0.643284	0.925319	3763	tags=33%, list=20%, signal=27%	WIPF3/WIPF2
serine-type peptidase activity	serine-type peptidase activity	45	0.194391	0.670601	0.927433	5232	tags=27%, list=27%, signal=19%	RELN/C1R/PRSS16/DPP8/NAALAD2/F7/PRSS12/PREP/DPP10/TPP1/PRSS8/HPN
COP9 signalosome	COP9 signalosome	35	0.196168	0.653565	0.927752	8580	tags=46%, list=45%, signal=25%	HSPA5/AMOTL1/FLOT1/DOCK7/WDR6/MYH9/EPB41L2/COPS7B/AMOT/DCAF1/COPS8/PLCG1/HSPA6/NCKIPSD/HSPA1A/COPS7A
I-kappaB kinase/NF-kappaB signaling	I-kappaB kinase/NF-kappaB signaling	61	0.19352	0.690649	0.928579	7355	tags=36%, list=38%, signal=22%	TNFRSF1A/TAB1/BIRC2/HACD3/TLR3/TICAM2/MAP3K7/RIPK1/NFKBIL1/BCL3/TRADD/IKBKB/TAB3/TICAM1/RNF31/RELA/ROCK1/FAIM/TBK1/ROCK2/TRAF2/TRAF6
inositol-polyphosphate 5-phosphatase activity	inositol-polyphosphate 5-phosphatase activity	5	0.309051	0.650322	0.929366	6155	tags=40%, list=32%, signal=27%	INPP5E/INPP5J
DNA replication factor C complex	DNA replication factor C complex	5	0.306933	0.645865	0.9326	13271	tags=100%, list=69%, signal=31%	RFC4/RFC2/RFC5/RFC3/RFC1
metalloexopeptidase activity	metalloexopeptidase activity	11	-0.180982	-0.664472	0.932753	2799	tags=45%, list=15%, signal=39%	DPEP2/RNPEP/NUDT16/METAP1/LAP3
RNA export from nucleus	RNA export from nucleus	43	0.190518	0.653239	0.933957	10504	tags=51%, list=55%, signal=23%	TPR/U2AF2/THOC2/CHTOP/SRSF11/NCBP2/CDC40/SRSF1/POLDIP3/UPF3B/THOC5/SRSF4/THOC1/SRSF6/NCBP1/MAGOHB/SRRM1/ZC3H11A/CASC3/NXF1/DHX38/RNPS1
spindle microtubule	spindle microtubule	36	0.191647	0.641809	0.934889	12049	tags=67%, list=63%, signal=25%	PARP4/TUBG2/CDC16/KIFAP3/KIF3B/CLASP1/AURKC/FAM161A/PSRC1/BOD1L1/NUMA1/NEIL2/CDC27/HAUS2/CALM2/KIF11/CSNK1D/CAPN6/KIF4A/PLK1/KIF2A/NUSAP1/BIRC5/SKA1
tumor necrosis factor receptor binding	tumor necrosis factor receptor binding	31	0.19282	0.630978	0.935457	9607	tags=45%, list=50%, signal=23%	TNFSF4/TNFSF10/TRADD/TNFSF11/TRIM37/EDA/TRAF2/TRAF6/STAT1/FADD/TNFSF14/CASP8/TNFSF9/TNFSF13
enzyme linked receptor protein signaling pathway	enzyme linked receptor protein signaling pathway	5	0.303716	0.639096	0.938551	1855	tags=20%, list=10%, signal=18%	ERBB2
phosphatidylinositol-3,4,5-trisphosphate binding	phosphatidylinositol-3,4,5-trisphosphate binding	34	0.191514	0.63516	0.939708	5270	tags=24%, list=28%, signal=17%	PARD3/HIP1R/GBF1/OBSCN/KIF16B/PLEKHB2/MYO1B/IQGAP2
fusion of sperm to egg plasma membrane involved in single fertilization	fusion of sperm to egg plasma membrane involved in single fertilization	6	-0.237392	-0.641722	0.939741	170	tags=100%, list=1%, signal=99%	CRISP1/CD9/SPACA6/ROPN1B/FOLR2
DNA damage response, signal transduction by p53 class mediator resulting in cell cycle arrest	DNA damage response, signal transduction by p53 class mediator resulting in cell cycle arrest	54	0.188125	0.663143	0.939996	9780	tags=46%, list=51%, signal=23%	SOX4/MUC1/TNKS1BP1/CNOT3/CNOT6/EP300/CARM1/ATM/TFDP2/ARID3A/CNOT9/CASP2/PML/E2F1/MDM4/RBL2/PIDD1/CNOT1/CNOT4/E2F4/CNOT2/CCNB1/CDK2/CHEK2/E2F7
GTP binding	GTP binding	332	0.210361	0.839758	0.941006	5670	tags=27%, list=30%, signal=20%	SRPRB/GNAZ/SRPRA/INSR/EHD2/GTPBP4/ARL14/SEPTIN2/TGM2/ATL3/GUCY2C/ARFIP2/AGAP1/ARHGAP35/GNA11/EFL1/GTPBP2/RHOU/RRAGB/RAB3D/LSG1/ARHGEF5/RTKN/GSPT2/URGCP/GPN2/RAB1A/EIF5B/RND3/ATL2/TUBG2/RAB6A/ARF1/ARL1/MFN1/ARF4/DNM2/RAB3B/RAB5B/RAB2A/DIRAS2/RAB27B/SAR1A/RAB11A/ARL6/RAB18/OPA1/TRIM23/RND1/TUBA8/DIRAS3/GUCY1A1/RHOV/LANCL2/ARL17B/DAPK1/GTPBP3/GNL3L/RRAS/DNM1/HHAT/ARHGAP5/RALA/RASD1/MFN2/RASL12/ARL13…
secondary heart field specification	secondary heart field specification	7	0.26313	0.611184	0.941917	6265	tags=43%, list=33%, signal=29%	SMARCD3/BMP4/MESP1
rDNA heterochromatin assembly	rDNA heterochromatin assembly	8	0.250491	0.606152	0.945008	11512	tags=62%, list=60%, signal=25%	BAZ2A/RRP8/SMARCA5/SUV39H1/BEND3
activation of cysteine-type endopeptidase activity involved in apoptotic process	activation of cysteine-type endopeptidase activity involved in apoptotic process	76	0.189176	0.689783	0.945179	9223	tags=43%, list=48%, signal=23%	HIP1R/MUL1/CASP8AP2/DAP/SMAD3/BCL2L10/EGLN3/TNFRSF10B/TNFSF10/RIPK1/IFT57/CASP10/COL4A3/TRADD/NKX3-1/F3/TNFRSF10A/PML/EIF2AK3/APAF1/PDCD6/ROBO1/XDH/TRAF2/PIDD1/SENP1/NOD1/FADD/BEX3/MTCH1/JAK2/CASP8/KHDC1
fructose-2,6-bisphosphate 2-phosphatase activity	fructose-2,6-bisphosphate 2-phosphatase activity	5	0.297711	0.62646	0.946054	9586	tags=60%, list=50%, signal=30%	PFKFB2/PFKFB4/TIGAR
fructose 2,6-bisphosphate metabolic process	fructose 2,6-bisphosphate metabolic process	5	0.297711	0.62646	0.946054	9586	tags=60%, list=50%, signal=30%	PFKFB2/PFKFB4/TIGAR
heterotrimeric G-protein complex	heterotrimeric G-protein complex	25	0.189246	0.596685	0.947683	883	tags=8%, list=5%, signal=8%	GNAZ/GNA11
regulation of transcription by RNA polymerase I	regulation of transcription by RNA polymerase I	5	0.295233	0.621246	0.948512	7047	tags=60%, list=37%, signal=38%	TAF1C/UBTF/MED1
high-density lipoprotein particle binding	high-density lipoprotein particle binding	9	0.237313	0.592753	0.949553	329	tags=11%, list=2%, signal=11%	SCARB1
vesicle targeting	vesicle targeting	8	0.246257	0.595907	0.951569	11907	tags=88%, list=62%, signal=33%	CLASP1/YKT6/CLASP2/SNAP29/AP1M2/MAP4K2/SNAP23
anterograde axonal transport	anterograde axonal transport	30	0.185528	0.603387	0.95313	9727	tags=60%, list=51%, signal=30%	AP3D1/BLOC1S3/SPG7/KIF3B/SPAST/AP3S2/TRAK2/AP3B2/BLOC1S5/KIF1B/AP3M2/TRAK1/BLOC1S6/BLOC1S4/SNAPIN/DTNBP1/HAP1/AP3M1
respiratory system process	respiratory system process	10	0.224006	0.577285	0.953749	7084	tags=40%, list=37%, signal=25%	KDM6A/STK40/ECEL1/RAB3A
transcription-coupled nucleotide-excision repair	transcription-coupled nucleotide-excision repair	72	0.183328	0.665323	0.955413	8731	tags=46%, list=46%, signal=25%	DDB1/GTF2H2/PRPF19/CUL4A/ERCC4/POLK/RFC4/EP300/LIG1/POLD1/POLD3/CUL4B/ERCC6/POLD4/XAB2/CDK7/RPA1/ERCC1/POLR2B/COPS7B/AQR/RBX1/POLR2C/COPS8/GTF2H1/ERCC3/GTF2H3/XRCC1/UVSSA/POLR2D/COPS7A/GTF2H4/ERCC2
regulation of mitotic cell cycle	regulation of mitotic cell cycle	34	0.181242	0.601091	0.956245	7838	tags=35%, list=41%, signal=21%	ZNF268/GBF1/TTC28/RBL1/DAPK3/THAP1/HNRNPU/NEK7/TMEM8B/RBL2/INTS13/PTCH1
rRNA processing	rRNA processing	123	0.192093	0.727924	0.956991	9650	tags=46%, list=50%, signal=23%	WDR3/MPHOSPH10/RPP25/SENP3/EXOSC10/PES1/NOL9/DDX49/NVL/UTP25/HEATR1/ESF1/DDX17/PDCD11/MTREX/WDR75/NOL8/REXO4/DIS3/DDX51/NOL6/DDX10/RRP7A/ERI1/BMS1/MDN1/UTP20/NOP56/XRN2/CHD7/WDR36/DHX37/NOP58/PELP1/NOLC1/TEX10/PIH1D2/FCF1/PIH1D1/WDR46/BYSL/RRP1B/WBP11/ISG20L2/DDX52/RPP38/RRP8/WDR18/KRR1/EMG1/DDX27/TBL3/RRP1/RNASEL/WDR12/UTP11
polyamine biosynthetic process	polyamine biosynthetic process	7	0.250791	0.582523	0.958792	2495	tags=14%, list=13%, signal=12%	SMOX
hyaluronic acid binding	hyaluronic acid binding	15	-0.158808	-0.661381	0.959116	1270	tags=20%, list=7%, signal=19%	STAB1/LYVE1/C1QBP
striated muscle contraction	striated muscle contraction	10	0.218638	0.563451	0.960554	13412	tags=80%, list=70%, signal=24%	ARHGEF11/PGAM2/CASQ2/KLHL41/DTNA/ARG2/SMPX/TTN
chromosome segregation	chromosome segregation	66	0.177012	0.637051	0.962836	12049	tags=62%, list=63%, signal=23%	RIOK3/PPP2R1A/CEP85/USP9X/NUP43/CENPF/TOP3B/ABRAXAS2/TOP1/PHF13/CENPT/TLK1/MMS19/CIAO1/BRCA1/CTCF/CDCA2/MIS18A/NUMA1/HJURP/ERCC2/TOP2A/NUP37/UBE2I/CDK5RAP2/TTK/RCC1/NEK2/CDT1/TLK2/INCENP/CENPC/CENPE/ARL8B/OIP5/DDX3X/NEK6/UVRAG/BIRC5/NTMT1/SKA1
axo-dendritic transport	axo-dendritic transport	5	0.280505	0.590254	0.964554	7173	tags=60%, list=37%, signal=38%	KLC3/SPG11/APP
G protein-coupled receptor signaling pathway	G protein-coupled receptor signaling pathway	483	0.208289	0.842295	0.964704	8832	tags=41%, list=46%, signal=23%	GNAZ/APLP2/CXCL5/TM2D1/C5/INSR/ADCY5/BCAR1/AGT/TULP3/F2RL1/RIC8B/PDGFRL/AGTR1/FZD6/ADGRG2/CCL28/IGF2R/ADM2/GPR157/ADCY6/TAS2R4/GNA11/CELSR3/GPRC5B/NGEF/C3/ARHGEF5/XPR1/NMB/SRC/PDE11A/FZD5/GPR37L1/GLP1R/FGD4/VAV2/PLXNB1/ARHGEF11/PIK3CB/AKAP12/ADGRG6/ADCY9/TIAM2/PIK3CA/TAS2R14/TRIO/GPRC5C/OXTR/NTS/ARHGEF12/GPR39/DRD4/CCL26/PDE4C/CCL20/GLP2R/PTGER1/OBSCN/NET1/BDKRB2/PDE8A/TMEM145/RGS3/ADGRA3/UCN/CXC…
inner mitochondrial membrane organization	inner mitochondrial membrane organization	5	-0.243538	-0.60431	0.964789	1562	tags=40%, list=8%, signal=37%	MAIP1/CHCHD3
regulation of blood pressure	regulation of blood pressure	46	0.171849	0.594921	0.96615	2052	tags=11%, list=11%, signal=10%	AGT/LRP5/P2RX4/ATP1A1/PTGS1
iron ion transmembrane transporter activity	iron ion transmembrane transporter activity	7	0.243769	0.566212	0.966985	1905	tags=14%, list=10%, signal=13%	SLC11A2
GTPase activity	GTPase activity	284	0.199556	0.791912	0.967803	6418	tags=30%, list=34%, signal=20%	GNAZ/RAP1GAP/SRPRA/GTPBP4/SEPTIN2/ATL3/AGAP1/ARHGAP35/GNA11/EFL1/GTPBP2/RHOU/RRAGB/RAB3D/LSG1/GSPT2/GPN2/RAB1A/EIF5B/RND3/ATL2/TUBG2/RAB6A/ARF1/ARL1/MFN1/GNB5/ARF4/DNM2/RAB3B/RAB5B/RAB2A/DIRAS2/RAB27B/SAR1A/RAB11A/ARL6/RAB18/OPA1/TRIM23/RND1/TUBA8/DIRAS3/RGS3/RHOV/GNG12/GTPBP3/RRAS/DNM1/ARHGAP5/RALA/RASD1/MFN2/RASL12/RABL3/LRRK2/TMEM250/SEPTIN5/DIRAS1/RAB11B/RAB34/RAB6B/RAB43/GFM1/ARFRP1/RAB10/RA…
DNA catabolic process	DNA catabolic process	5	0.275289	0.579278	0.969211	9520	tags=60%, list=50%, signal=30%	DNASE1/DNASE1L1/DFFB
negative regulation of adenylate cyclase activity	negative regulation of adenylate cyclase activity	12	0.202381	0.543781	0.970136	13587	tags=75%, list=71%, signal=22%	AKAP9/ADGRV1/PALM/LTB4R2/GABBR2/EDNRB/GNAI3/NPR3/AKAP5
GTPase inhibitor activity	GTPase inhibitor activity	14	0.192027	0.536969	0.971681	7160	tags=36%, list=37%, signal=22%	RTKN/CPEB2/IQGAP2/TNK2/SLIT2
protein acetylation	protein acetylation	15	0.187258	0.531531	0.974057	4736	tags=27%, list=25%, signal=20%	ING4/EP300/ING5/NAT9
catalytic activity	catalytic activity	43	0.16459	0.564338	0.974662	8072	tags=37%, list=42%, signal=22%	MED16/CDYL2/DIP2B/SPATA20/AADAC/LANCL2/DIP2C/HHIPL1/PLD5/PIGH/DDAH1/SLC3A1/HPGD/MGAM/FPGT/TPD52L2
acetyl-CoA metabolic process	acetyl-CoA metabolic process	6	0.248438	0.552889	0.976607	5812	tags=33%, list=30%, signal=23%	ACACB/FASN
cell surface receptor signaling pathway	cell surface receptor signaling pathway	174	0.185989	0.720561	0.9771	6425	tags=27%, list=34%, signal=18%	BSG/C5/EGFR/AGT/PRLR/ADGRG2/SEMA6A/GPR157/GP1BB/TSPAN12/GLP1R/EPHA1/NUP62/MAPK14/MET/ERBB2/TRPV1/ADGRG6/BIRC2/OXTR/RTN4R/GLP2R/BDKRB2/PIP4K2B/TNFRSF10B/ADGRA3/IL17RA/INHA/TNFSF10/ADGRL2/MAGI1/P2RY1/TNFRSF10D/CASP10/COL4A3/EDN1/LEPR/GIPR/CLCF1/IFNAR2/CD59/TNFRSF10A/IL1R1/SCTR/CABIN1/TNK2/TIRAP
chromatin assembly or disassembly	chromatin assembly or disassembly	6	-0.212695	-0.57496	0.97759	390	tags=17%, list=2%, signal=16%	HIRIP3
cysteine-type endopeptidase inhibitor activity	cysteine-type endopeptidase inhibitor activity	19	-0.133842	-0.620251	0.978134	16587	tags=16%, list=87%, signal=2%	HRG/CST7/FETUB
metalloendopeptidase inhibitor activity	metalloendopeptidase inhibitor activity	14	0.182432	0.510138	0.980752	6389	tags=29%, list=33%, signal=19%	RARRES1/TIMP1/COL4A3/SPOCK1
actin polymerization or depolymerization	actin polymerization or depolymerization	12	0.190386	0.51155	0.981787	376	tags=8%, list=2%, signal=8%	ENAH
protein methylation	protein methylation	28	0.157878	0.507163	0.985338	3669	tags=11%, list=19%, signal=9%	PCMTD2/FAM98B/EEF1AKNMT
RNA-DNA hybrid ribonuclease activity	RNA-DNA hybrid ribonuclease activity	6	0.233782	0.520271	0.985989	8231	tags=50%, list=43%, signal=29%	FEN1/RNASEH1/EXO1
tRNA aminoacylation for protein translation	tRNA aminoacylation for protein translation	17	-0.13373	-0.58502	0.986181	1202	tags=18%, list=6%, signal=17%	FARS2/PPA2/PPA1
protein polyubiquitination	protein polyubiquitination	222	0.182493	0.715962	0.988001	9779	tags=54%, list=51%, signal=27%	UBE3C/NEDD4/LMO7/FBXO17/FBXW9/FBXW8/UBE4B/FBXL18/SHPRH/KLHL42/RNF111/UBE3A/TAF1/NPEPPS/FBXL4/RNF115/BIRC2/TNKS/PPIL2/FBXW5/DZIP3/HACE1/PSMD2/RNF180/UBE4A/HECTD2/PRPF19/RUSC1/FBXO30/FBXO21/NEDD4L/NFE2L1/FBXO22/UBOX5/RNF20/ARIH1/FBXL12/ANKIB1/TRIM32/SIAH1/SMURF1/PSME4/RC3H2/PSMD1/RNF114/UBE2L3/TRIM6/FBXL14/TRIM3/FBXL19/RNF144A/FBXL8/HUWE1/RNF19A/CDC34/IRF2BP1/TRIM71/FBXL22/RMND5A/PELI3/AMFR/RNF31/R…
nuclear lamina	nuclear lamina	7	0.212487	0.493553	0.989606	1842	tags=14%, list=10%, signal=13%	CASK
L-glutamate transmembrane transporter activity	L-glutamate transmembrane transporter activity	10	-0.158414	-0.557957	0.99024	1766	tags=30%, list=9%, signal=27%	SLC1A2/SLC25A18/SLC25A13
phagocytosis, recognition	phagocytosis, recognition	27	-0.116674	-0.613303	0.990453	13326	tags=93%, list=70%, signal=28%	IGHA2/IGLC3/IGHG3/IGHV4-39/CD36/IGHV3-23/IGHG2/IGHA1/IGHG4/IGLC1/IGLC2/IGKC/IGHV1-24/IGHG1/IGHV5-51/IGHM/IGHV1-69D/TRBC2/IGHD/COLEC12/IGLC7/TRBC1/IGHV1-3/CLEC7A/TRDC
microtubule-based process	microtubule-based process	28	0.150836	0.484543	0.990642	5573	tags=25%, list=29%, signal=18%	TUBG2/KIFAP3/TUBA8/EML4/MAP3K11/SRRD/TUBB2A
mitochondrial outer membrane	mitochondrial outer membrane	149	0.168428	0.646419	0.991299	4416	tags=21%, list=23%, signal=16%	WASF1/ACSL3/RAB11FIP5/MIGA1/CYB5R3/PI4KB/MIEF1/AGPAT5/RNF185/SLC44A1/BRI3BP/MAVS/TOMM40/MIEF2/RMDN3/MFN1/ACSL4/SLC11A2/BCL2L10/OPA1/ACACB/ULK1/MLXIP/MOAP1/MSTO1/HK2/MFN2/MYO19/NLRX1/MTOR/LRRK2
apoptotic process	apoptotic process	494	0.195398	0.790679	0.991401	6816	tags=32%, list=36%, signal=21%	LTBR/TMEM214/PAWR/MYDGF/HIP1R/MUL1/RASSF7/TNFRSF11B/BCAP29/PAK4/CSRNP3/CLPTM1L/FGFR2/NOC2L/SEMA6A/NCKAP1/KANK2/TCIM/TNFRSF21/GULP1/DHCR24/PPP2R1A/GRAMD4/DAB2/TIA1/RTKN/MAGI3/DAP/DPP8/KMT2A/TOX3/RMDN3/DPF2/RHBDD1/MAP2K7/ADAMTSL4/MAP3K9/APLP1/IGFBP3/MAPK14/RASSF6/PTRH2/MAP1S/VIL1/BIRC2/BCL2L15/PPP1R13L/PKN2/PTPRH/TCTN3/KCNIP3/XIAP/CSNK2A1/RTN3/WDR92/OPA1/BAG6/BIRC6/DAPK2/DNASE1/LGALS1/MEF2A/SULF1/E…
JNK cascade	JNK cascade	47	0.142015	0.4928	0.992605	1896	tags=11%, list=10%, signal=10%	MAPK8IP2/CRKL/MAP2K7/MAP4K3/TAB1
regulation of cyclin-dependent protein serine/threonine kinase activity	regulation of cyclin-dependent protein serine/threonine kinase activity	55	0.142085	0.501892	0.993047	9117	tags=40%, list=48%, signal=21%	GTPBP4/CNTD2/CCNL2/CCNT2/DIRAS3/CDC6/CCNJ/CDKN2B/CCNI2/CDK7/BLM/CCNO/CDK4/CCNB3/GTF2H1/CNPPD1/CCNJL/CCNC/CCNF/CCNL1/CCNB1/CCNT1
sphingomyelin metabolic process	sphingomyelin metabolic process	5	0.23097	0.486019	0.995472	8778	tags=60%, list=46%, signal=32%	SMPD1/CLN3/SMPD2
galanin receptor activity	galanin receptor activity	5	-0.205266	-0.509344	0.996479	15218	tags=40%, list=79%, signal=8%	CYSLTR2/CYSLTR1
intracellular	intracellular	83	0.128873	0.47372	0.997896	11909	tags=61%, list=62%, signal=23%	GDA/FRK/ASCC3/RAB5B/SMC6/RAB18/SMG9/LGALS1/POLI/ANXA5/SNTG1/RNF114/FAM126B/INTS2/UBL3/HSPB8/BBS5/CSTF2T/LGALSL/TADA3/ARVCF/RAB14/EEF1AKMT3/CTSB/DDIT4/CLIC4/ABI1/WSB1/NCOA7/ATG10/NECAP2/TIGAR/EDF1/MKKS/SNTB2/SMAD9/DDX59/NCALD/CDC23/SAT1/CHMP2B/GABARAPL1/AKR1C3/SENP7/CAPN3/CCND1/DEPTOR/MICU1/ARHGEF3/TRNT1/TELO2
MAPK cascade	MAPK cascade	237	0.154339	0.60755	0.9993	7714	tags=36%, list=40%, signal=22%	ERBB3/EGFR/SPTBN1/MAPK6/SHC1/FGFR2/BTC/RHBDD3/NRG4/DLG1/KITLG/PPP5C/MEN1/FGFR3/MAP3K9/SHANK3/MET/ERBB2/MAP3K4/PSMD2/RASAL1/KBTBD7/KLB/PDGFRA/SPTAN1/MEF2A/PPM1L/DUSP6/NRTN/NRG2/BRAP/DLG2/FGF17/MAP3K10/PSME4/SOS1/FRS2/FGF19/RIPK1/PSMD1/LRRK2/DAB2IP/RASGRF2/FGF7/MAPK1/MAP3K11/CAMKK2/RASAL2/SHC2/ARTN/TGFA/SPTBN4/MAPK4/NRG1/SPRED1/MAP2K1/SETX/HGF/SPTBN2/PAK3/NF1/RAF1/PDGFRB/RET/FGFR4/TAOK3/RBX1/PSMD10…
U5 snRNP	U5 snRNP	16	0.130729	0.376302	0.999344	3747	tags=12%, list=20%, signal=10%	SNRNP200/DDX23
